# Supplementary material for: Bioactive Metabolites from the Dusty Seeds of Gastrodia elata Bl., Based on Metabolomics and UPLC-Q-TOF-MS Combined with Molecular Network Strategy
Source: Plants (Basel). 2025 Mar 14;14(6):916. doi: 10.3390/plants14060916 (PMC11944823; doi:10.3390/plants14060916)
Supplement: Supplementary file 1 [file plants-14-00916-s001.zip]

Archive with 2 entries (2 files):
- Supporting Data.xlsx
- Supporting Information.pdf
