# Supplementary material for: Bioactive Metabolites from the Dusty Seeds of Gastrodia elata Bl., Based on Metabolomics and UPLC-Q-TOF-MS Combined with Molecular Network Strategy
Source: Plants (Basel). 2025 Mar 14;14(6):916. doi: 10.3390/plants14060916 (PMC11944823; doi:10.3390/plants14060916)
Supplement: Supplementary file 1 [file plants-14-00916-s001.zip › Supporting Data.xlsx]

## Sheet: Amino acids and derivatives
Index	Compounds	Class I	Class II	Formula	Q1 (Da)	Q3 (Da)	Molecular weight (Da)	Ionization model	Level	CAS	cpd_ID	A24388876a	kegg_map
Zmmp001941	Hydroxythreonine xyloside	Amino acids and derivatives	Amino acids and derivatives	C9H17NO8	268.1	136.06	267.095	[M+H]+	3	-	-	2.01207e+08	-
Sadp004965	N-Feruloylaspartic acid	Amino acids and derivatives	Amino acids and derivatives	C14H15NO7	310.09	177.05	309.085	[M+H]+	1	-	-	7.8193e+07	-
MWS04412	N(6),N(6)-Dimethyl-L-lysine	Amino acids and derivatives	Amino acids and derivatives	C8H18N2O2	175.12	70.07	174.137	[M+H]+	2	2259-86-1	-	7.33962e+07	-
pme0021	L-Phenylalanine	Amino acids and derivatives	Amino acids and derivatives	C9H11NO2	166.09	120.08	165.079	[M+H]+	1	63-91-2	C00079	7.26583e+07	ko00360,ko00400,ko00460,ko00470,ko00940,ko00960,ko00966,ko00970,ko00996,ko00999,ko01100,ko01110,ko01210,ko01230,ko02010
Wayn002083	N-(1-Deoxy-1-fructosyl)Phenylalanine	Amino acids and derivatives	Amino acids and derivatives	C15H21NO7	326.12	164.07	327.131	[M-H]-	1	-	-	7.05447e+07	-
Wcdn000881	N-Fructosyl Pyroglutamate	Amino acids and derivatives	Amino acids and derivatives	C11H17NO8	290.09	128.04	291.095	[M-H]-	1	-	-	6.79754e+07	-
Walbp00984	N-(1-Deoxy-1-fructosyl)isoleucine	Amino acids and derivatives	Amino acids and derivatives	C12H23NO7	294.15	86.1	293.147	[M+H]+	1	-	-	6.75295e+07	-
MW0106349	D-alpha-Aminobutyric acid	Amino acids and derivatives	Amino acids and derivatives	C4H9NO2	104.07	60.08	103.063	[M+H]+	3	2623-91-8	C02261	5.91019e+07	-
MWStz331	Cyclo(Pro-Pro)	Amino acids and derivatives	Amino acids and derivatives	C10H14N2O2	195.11	70.06	194.106	[M+H]+	2	6708-06-1	-	4.45286e+07	-
Wayn000815	N-(1-Deoxy-1-fructosyl)Glutamic acid	Amino acids and derivatives	Amino acids and derivatives	C11H19NO9	308.1	146.04	309.105	[M-H]-	1	-	-	3.41748e+07	-
mws0260	L-Arginine	Amino acids and derivatives	Amino acids and derivatives	C6H14N4O2	175.12	116.07	174.112	[M+H]+	1	74-79-3	C00062	3.1213e+07	ko00220,ko00261,ko00330,ko00470,ko00970,ko01100,ko01110,ko01230,ko02010,ko04148
Safn001719	tryptophan N-glucoside*	Amino acids and derivatives	Amino acids and derivatives	C17H22N2O7	365.14	203.08	366.143	[M-H]-	1	-	-	2.86897e+07	-
Wayn001257	N-(1-Deoxy-1-fructosyl)Leucine	Amino acids and derivatives	Amino acids and derivatives	C12H23NO7	292.14	130.09	293.147	[M-H]-	1	-	-	2.58065e+07	-
Wayn002636	N-(1-Deoxy-1-fructosyl)Tryptophan*	Amino acids and derivatives	Amino acids and derivatives	C17H22N2O7	365.13	203.08	366.142	[M-H]-	1	-	-	2.53122e+07	-
Zbqn000955	N-Acetoxy-glucosyl-alanine	Amino acids and derivatives	Amino acids and derivatives	C10H17NO9	294.08	132.03	295.09	[M-H]-	2	-	-	2.30621e+07	-
Lcfn121043	N-(E-4-coumaroyl)-aspartate	Amino acids and derivatives	Amino acids and derivatives	C13H13NO6	278.07	119.05	279.074	[M-H]-	1	-	-	2.27769e+07	-
Wayp001024	N-(1-Deoxy-1-fructosyl)Valine	Amino acids and derivatives	Amino acids and derivatives	C11H21NO7	280.14	216.12	279.132	[M+H]+	1	-	-	1.68561e+07	-
Zazp002547	cyclo-(Gly-Phe)	Amino acids and derivatives	Amino acids and derivatives	C11H12N2O2	205.1	146.06	204.09	[M+H]+	2	10125-07-2	-	1.62837e+07	-
mws1587	L-Norleucine*	Amino acids and derivatives	Amino acids and derivatives	C6H13NO2	132.1	86.1	131.095	[M+H]+	1	327-57-1	C01933	1.56072e+07	-
mws0258	L-Isoleucine*	Amino acids and derivatives	Amino acids and derivatives	C6H13NO2	132.1	86.1	131.095	[M+H]+	1	73-32-5	C00407	1.54258e+07	ko00280,ko00290,ko00460,ko00960,ko00966,ko00970,ko01100,ko01110,ko01210,ko01230,ko02010
pme2074	(-)-Jasmonoyl-L-isoleucine	Amino acids and derivatives	Amino acids and derivatives	C18H29NO4	322.2	130.05	323.21	[M-H]-	3	120330-93-0	C18699	1.47663e+07	ko04075
Zbqn003921	N-carboxy-N-(2-oxo-2-phenylethyl)-L-alanine	Amino acids and derivatives	Amino acids and derivatives	C12H13NO5	250.07	88.04	251.079	[M-H]-	1	-	-	1.46782e+07	-
Safn004006	Phenylacetylaspartic acid	Amino acids and derivatives	Amino acids and derivatives	C12H13NO5	250.07	88.04	251.079	[M-H]-	1	-	-	1.46052e+07	-
mws0227	L-Leucine*	Amino acids and derivatives	Amino acids and derivatives	C6H13NO2	132.1	86.1	131.095	[M+H]+	1	328-39-2	C00123	1.42668e+07	ko00280,ko00290,ko00966,ko00970,ko01100,ko01110,ko01210,ko01230,ko02010
Zmgn001039	S-Ribosyl-L-homocysteine	Amino acids and derivatives	Amino acids and derivatives	C9H17NO6S	266.09	134.05	267.078	[M-H]-	2	-	C03539	1.27464e+07	ko00270,ko01100,ko01230
Saln000261	N-Glycosyl-L-asparagine*	Amino acids and derivatives	Amino acids and derivatives	C10H18N2O8	293.1	131.05	294.106	[M-H]-	1	-	C03411	1.24032e+07	-
Zbkp000480	N2-Acetyl-L-lysine	Amino acids and derivatives	Amino acids and derivatives	C8H16N2O3	189.12	84.08	188.116	[M+H]+	2	1946-82-3	C12989	1.1744e+07	-
Sadp003054	(2R)-2-azaniumyl-3-(4-chlorophenyl)propanoate	Amino acids and derivatives	Amino acids and derivatives	C9H10ClNO2	200.05	154.04	199.04	[M+H]+	1	-	-	1.17212e+07	-
Wayn000341	N-(1-Deoxy-1-fructosyl)Asparagine*	Amino acids and derivatives	Amino acids and derivatives	C10H18N2O8	293.1	131.05	294.107	[M-H]-	1	-	-	1.13276e+07	-
Zbqn001288	(3-hydroxypropanoyl)-L-leucine	Amino acids and derivatives	Amino acids and derivatives	C9H17NO4	202.11	130.09	203.116	[M-H]-	1	-	-	9.94287e+06	-
pme3033	N,N-Dimethylglycine*	Amino acids and derivatives	Amino acids and derivatives	C4H9NO2	104.07	58.07	103.063	[M+H]+	2	1118-68-9	C01026	9.81364e+06	ko00260,ko01100
ZbWp000212	N-(1-deoxy-1-fructosyl)arginine	Amino acids and derivatives	Amino acids and derivatives	C12H24N4O7	337.17	70.07	336.164	[M+H]+	1	-	-	9.65162e+06	-
MWS00204g	N-Ethylglycine*	Amino acids and derivatives	Amino acids and derivatives	C4H9NO2	104.07	58.07	103.063	[M+H]+	2	627-01-0	C11735	9.31826e+06	-
Zmzp000145	N6,N6,N6-Trimethyl-L-lysine	Amino acids and derivatives	Amino acids and derivatives	C9H20N2O2	189.16	84.08	188.153	[M+H]+	1	23284-33-5	C03793	7.74927e+06	ko00310,ko01100
WaPyp02570	Fenclonine	Amino acids and derivatives	Amino acids and derivatives	C9H10ClNO2	200.05	119.07	199.04	[M+H]+	3	7424-00-2	-	7.10137e+06	-
Salp002154	Phe-Tyr	Amino acids and derivatives	Amino acids and derivatives	C18H20N2O4	329.15	120.08	328.142	[M+H]+	3	-	-	7.07248e+06	-
pme0193	L-Glutamine	Amino acids and derivatives	Amino acids and derivatives	C5H10N2O3	147.08	84.04	146.069	[M+H]+	3	56-85-9	C00064	6.95388e+06	ko00220,ko00230,ko00240,ko00250,ko00470,ko00630,ko00750,ko00910,ko00970,ko01100,ko01230,ko01232,ko01240,ko02010
pme0026	L-Lysine*	Amino acids and derivatives	Amino acids and derivatives	C6H14N2O2	147.11	84.08	146.106	[M+H]+	3	56-87-1	C00047	6.93014e+06	ko00300,ko00310,ko00470,ko00780,ko00960,ko00970,ko01100,ko01110,ko01210,ko01230,ko02010
Lcfp031603	N5-(4-Methoxybenzyl)glutamine	Amino acids and derivatives	Amino acids and derivatives	C13H18N2O4	267.13	121.06	266.127	[M+H]+	3	-	-	6.78999e+06	-
MWSmce585	Methyl 3-aminopropanoate	Amino acids and derivatives	Amino acids and derivatives	C4H9NO2	104.07	59.01	103.063	[M+H]+	3	4138-35-6	-	6.40118e+06	-
mws4516	5-Oxo-D-proline	Amino acids and derivatives	Amino acids and derivatives	C5H7NO3	130.05	84.05	129.043	[M+H]+	2	4042-36-8	C02237	6.24092e+06	ko00470,ko01100
NK10251888	NG,NG-Dimethyl-L-arginine*	Amino acids and derivatives	Amino acids and derivatives	C8H18N4O2	203.15	70.07	202.143	[M+H]+	1	30315-93-6	C03626	5.57467e+06	-
MWS5164	N,N'-Dimethylarginine;SDMA*	Amino acids and derivatives	Amino acids and derivatives	C8H18N4O2	203.15	70.07	202.143	[M+H]+	1	30344-00-4	-	5.42074e+06	-
ZbWp000749	ethyl-L-arginine*	Amino acids and derivatives	Amino acids and derivatives	C8H18N4O2	203.15	70.07	202.143	[M+H]+	1	-	-	5.22298e+06	-
mws0256	L-Valine	Amino acids and derivatives	Amino acids and derivatives	C5H11NO2	118.09	72.08	117.079	[M+H]+	1	72-18-4	C00183	4.87757e+06	ko00280,ko00290,ko00460,ko00770,ko00966,ko00970,ko01100,ko01110,ko01210,ko01230,ko01240,ko02010
mws0219	L-Aspartate*	Amino acids and derivatives	Amino acids and derivatives	C4H7NO4	132.03	88.04	133.037	[M-H]-	1	56-84-8	C00049	4.77785e+06	ko00220,ko00250,ko00260,ko00261,ko00270,ko00300,ko00340,ko00410,ko00460,ko00470,ko00710,ko00760,ko00770,ko00970,ko00999,ko01100,ko01110,ko01200,ko01210,ko01230,ko01240,ko02010
Rfn0311	2,5-diaminohexanoic acid*	Amino acids and derivatives	Amino acids and derivatives	C6H14N2O2	147.11	84.08	146.106	[M+H]+	3	-	-	4.66473e+06	-
MWS20633g	Phosphotyrosine	Amino acids and derivatives	Amino acids and derivatives	C9H12NO6P	262.05	216.04	261.04	[M+H]+	3	21820-51-9	C06501	4.52805e+06	-
MWS201455	Asp-Lys*	Amino acids and derivatives	Amino acids and derivatives	C10H19N3O5	262.14	84.08	261.132	[M+H]+	2	5891-51-0	-	4.3156e+06	-
Yalp000545	N-Methyl-L-proline*	Amino acids and derivatives	Amino acids and derivatives	C6H11NO2	130.09	84.08	129.079	[M+H]+	1	475-11-6	C22223	4.313e+06	-
Lcfp121057	Ile-Gly-Thr	Amino acids and derivatives	Amino acids and derivatives	C12H23N3O5	290.17	143.12	289.164	[M+H]+	3	-	-	4.28205e+06	-
Zbqp001029	3-(triazan-2-yl)propyl L-prolinate*	Amino acids and derivatives	Amino acids and derivatives	C8H18N4O2	203.15	70.07	202.143	[M+H]+	1	-	-	4.20181e+06	-
Zmmp000635	4,5-Dehydro-L-leucine*	Amino acids and derivatives	Amino acids and derivatives	C6H11NO2	130.09	84.08	129.079	[M+H]+	1	-	-	4.02644e+06	-
PD0402583	Leu-Ser-Pro	Amino acids and derivatives	Amino acids and derivatives	C14H25N3O5	316.19	70.07	315.179	[M+H]+	2	-	-	3.96742e+06	-
WaXYp02237	glutamyl-tyramine	Amino acids and derivatives	Amino acids and derivatives	C13H18O4N2	267.13	121.07	266.125	[M+H]+	3	-	-	3.87485e+06	-
MWS04455	Cis-L-3-hydroxyproline*	Amino acids and derivatives	Amino acids and derivatives	C5H9NO3	132.07	86.06	131.058	[M+H]+	3	567-35-1	C19706	3.749e+06	ko00330
mws0282	Tryptophan	Amino acids and derivatives	Amino acids and derivatives	C11H12N2O2	203.08	116.05	204.09	[M-H]-	1	54-12-6	C00806	3.70439e+06	-
mws0216	Hydroxyproline*	Amino acids and derivatives	Amino acids and derivatives	C5H9NO3	132.07	86.06	131.058	[M+H]+	3	51-35-4	C01157	3.55633e+06	ko00330,ko00470,ko01100,ko02010
MWS04559g	3-Hydroxy-L-phenylalanine*	Amino acids and derivatives	Amino acids and derivatives	C9H11NO3	182.08	136.08	181.074	[M+H]+	1	587-33-7	C20807	3.5031e+06	-
pme0014	L-Glutamate	Amino acids and derivatives	Amino acids and derivatives	C5H9NO4	148.06	84.04	147.053	[M+H]+	3	56-86-0	C00025	2.95208e+06	ko00220,ko00250,ko00330,ko00332,ko00340,ko00430,ko00470,ko00480,ko00524,ko00630,ko00650,ko00660,ko00860,ko00910,ko00970,ko01100,ko01110,ko01200,ko01210,ko01230,ko01240,ko02010
Lcsp001896	Ser-Gly-Phe	Amino acids and derivatives	Amino acids and derivatives	C14H19N3O5	310.14	166.09	309.132	[M+H]+	2	-	-	2.88453e+06	-
pmf0470	cis-4-Hydroxy-D-proline*	Amino acids and derivatives	Amino acids and derivatives	C5H9NO3	132.07	86.06	131.058	[M+H]+	3	2584-71-6	C03440	2.45112e+06	ko00470,ko01100
Zmjp000182	N(omega)-Methyl-L-arginine*	Amino acids and derivatives	Amino acids and derivatives	C7H16N4O2	189.13	70.07	188.127	[M+H]+	2	17035-90-4	C03884	2.42213e+06	-
mws0250	L-Tyrosine*	Amino acids and derivatives	Amino acids and derivatives	C9H11NO3	182.08	136.08	181.074	[M+H]+	1	60-18-4	C00082	2.37534e+06	ko00130,ko00261,ko00350,ko00360,ko00400,ko00460,ko00730,ko00940,ko00950,ko00965,ko00966,ko00970,ko00999,ko01100,ko01110,ko01210,ko01230,ko01240
MWS201412	Lys-Asp*	Amino acids and derivatives	Amino acids and derivatives	C10H19N3O5	262.14	84.08	261.132	[M+H]+	2	20556-18-7	-	2.32006e+06	-
MWS201444	Gln-Gly	Amino acids and derivatives	Amino acids and derivatives	C7H13N3O4	204.1	84.04	203.091	[M+H]+	3	2650-65-9	-	2.18847e+06	-
MWS20645	Gly-Tyr*	Amino acids and derivatives	Amino acids and derivatives	C11H14N2O4	239.1	136.08	238.095	[M+H]+	2	658-79-7	-	2.13787e+06	-
Zbqn002049	(2-carboxyethyl)-L-phenylalanine	Amino acids and derivatives	Amino acids and derivatives	C12H15NO4	236.09	164.07	237.1	[M-H]-	1	-	-	2.1179e+06	-
Salp000527	(2R,5S)-2,5-Diaminohexanoate	Amino acids and derivatives	Amino acids and derivatives	C6H14N2O2	147.11	84.04	146.106	[M+H]+	3	-	C05161	2.0867e+06	ko00310,ko00470,ko01100
Sadp000696	isovaline	Amino acids and derivatives	Amino acids and derivatives	C5H11NO2	118.09	55.05	117.079	[M+H]+	1	465-58-7	-	2.01081e+06	-
Wayp001104	N-(1-Deoxy-1-fructosyl)Tyrosine	Amino acids and derivatives	Amino acids and derivatives	C15H21NO8	344.13	182.08	343.126	[M+H]+	2	-	-	1.92791e+06	-
MWS201479	Tyr-Gly*	Amino acids and derivatives	Amino acids and derivatives	C11H14N2O4	239.1	136.08	238.095	[M+H]+	2	673-08-5	-	1.92668e+06	-
Zmdp000292	Arginine methyl ester*	Amino acids and derivatives	Amino acids and derivatives	C7H16N4O2	189.14	70.07	188.127	[M+H]+	2	-	-	1.91401e+06	-
Zmmp002946	(3-(carboxyamino)-2-methylpropanoyl)phenylalanine*	Amino acids and derivatives	Amino acids and derivatives	C14H18N2O5	295.13	120.08	294.122	[M+H]+	1	-	-	1.87691e+06	-
Rfmb318	D-Proline betaine	Amino acids and derivatives	Amino acids and derivatives	C7H14NO2+	144.1	84.08	144.102	[M]+	3	1195-94-4	C21514	1.8101e+06	-
MWS201419	Lys-Gly	Amino acids and derivatives	Amino acids and derivatives	C8H17N3O3	204.13	84.08	203.127	[M+H]+	3	7563-03-3	-	1.77841e+06	-
Wccp002870	γ-Glu-Phe*	Amino acids and derivatives	Amino acids and derivatives	C14H18N2O5	295.13	120.08	294.122	[M+H]+	1	7432-24-8	-	1.68244e+06	-
Waptn00451	L-Pentahomoserine Glucoside	Amino acids and derivatives	Amino acids and derivatives	C11H21NO8	294.12	114.06	295.127	[M-H]-	1	-	-	1.46064e+06	-
Lcfn121076	HisAlaTyr	Amino acids and derivatives	Amino acids and derivatives	C18H23N5O5	388.16	180.07	389.17	[M-H]-	1	-	-	1.42982e+06	-
Sadp001184	S-Methyl-L-Ergothioneine	Amino acids and derivatives	Amino acids and derivatives	C10H17N3O2S	244.11	141.05	243.104	[M+H]+	2	-	-	1.38824e+06	-
Zmmp000606	4-hydroxy-L-Isoleucine	Amino acids and derivatives	Amino acids and derivatives	C6H13NO3	148.1	84.08	147.089	[M+H]+	2	1219387-79-7	-	1.31742e+06	-
ML10181668	1-Aminocyclopentanecarboxylate	Amino acids and derivatives	Amino acids and derivatives	C6H11NO2	130.09	84.08	129.079	[M+H]+	1	52-52-8	C03969	1.2251e+06	-
Lmhp002031	L-Leucyl-L-Leucine	Amino acids and derivatives	Amino acids and derivatives	C12H24N2O3	245.19	86.1	244.179	[M+H]+	1	3303-31-9	-	1.22127e+06	-
Zmzn000113	L-threo-3-Methylaspartate	Amino acids and derivatives	Amino acids and derivatives	C5H9NO4	146.05	102.06	147.053	[M-H]-	1	6061-13-8	C03618	1.13526e+06	ko00630,ko00660,ko01100,ko01200
Safp004167	N6,N6-Dimethyladenosine	Amino acids and derivatives	Amino acids and derivatives	C12H17N5O4	296.14	164.09	295.128	[M+H]+	3	-	C03416	1.05103e+06	-
pme3388	Homoarginine	Amino acids and derivatives	Amino acids and derivatives	C7H16N4O2	189.13	144.1	188.127	[M+H]+	2	156-86-5	C01924	1.03446e+06	-
Zmdp000972	S-Methyl-L-cysteine	Amino acids and derivatives	Amino acids and derivatives	C4H9NO2S	136.04	91.05	135.035	[M+H]+	3	1187-84-4	C22040	991085	ko02010
Zbqn002456	N-(3,4,5-trihydroxycinnamicacid)-alanine	Amino acids and derivatives	Amino acids and derivatives	C12H13NO6	266.07	88.04	267.074	[M-H]-	1	-	-	983762	-
Yalp001956	Hemileptaglin	Amino acids and derivatives	Amino acids and derivatives	C8H16N2OS	189.1	118.06	188.098	[M+H]+	2	-	-	970646	-
Wayp000599	N-(1-Deoxy-1-fructosyl)Histidine	Amino acids and derivatives	Amino acids and derivatives	C12H19N3O7	318.13	238.12	317.122	[M+H]+	2	-	-	938458	-
mws5042	Glycyl-phenylalanine	Amino acids and derivatives	Amino acids and derivatives	C11H14N2O3	223.11	120.09	222.1	[M+H]+	3	3321-03-7	-	904982	-
Wayn000369	N-(1-Deoxy-1-fructosyl)Alanine	Amino acids and derivatives	Amino acids and derivatives	C9H17NO7	250.09	88.04	251.101	[M-H]-	3	-	-	903589	-
Zbqp003444	4-amino-5-oxo-5-(pentylamino)pentanoic acid	Amino acids and derivatives	Amino acids and derivatives	C10H20N2O3	217.16	84.04	216.147	[M+H]+	2	-	-	852851	-
MWS00330g	1-Amino-1-cyclobutane-carboxylic-acid*	Amino acids and derivatives	Amino acids and derivatives	C5H9NO2	116.07	70.07	115.063	[M+H]+	3	22264-50-2	-	841177	-
PDP115321	3-Pyrrolidine carboxylic acid*	Amino acids and derivatives	Amino acids and derivatives	C5H9NO2	116.07	70.07	115.063	[M+H]+	3	-	-	828066	-
Zbqp000949	5-methyl 1-propyl L-glutamate	Amino acids and derivatives	Amino acids and derivatives	C9H17NO4	204.12	85.03	203.116	[M+H]+	1	-	-	819092	-
MWS201471	Lys-Tyr	Amino acids and derivatives	Amino acids and derivatives	C15H23N3O4	310.18	84.08	309.169	[M+H]+	3	35978-98-4	-	791364	-
MWSslk042	N-Ethylmaleimide	Amino acids and derivatives	Amino acids and derivatives	C6H7NO2	126.05	80.01	125.048	[M+H]+	3	128-53-0	C02441	788223	-
PD0622677	Leucylalanine	Amino acids and derivatives	Amino acids and derivatives	C9H18N2O3	203.14	86.1	202.132	[M+H]+	3	67368-02-9	-	764204	-
Lcsp001149	Pro-Val-Thr	Amino acids and derivatives	Amino acids and derivatives	C14H25N3O5	316.19	70.07	315.179	[M+H]+	2	-	-	686530	-
MWS201403	Lys-Ala	Amino acids and derivatives	Amino acids and derivatives	C9H19N3O3	218.15	84.08	217.143	[M+H]+	3	17043-71-9	-	683677	-
Lmhp001670	L-Valyl-L-Leucine	Amino acids and derivatives	Amino acids and derivatives	C11H22N2O3	231.17	72.08	230.163	[M+H]+	3	3989-97-7	-	676031	-
Lmhp002001	L-Valyl-L-Phenylalanine	Amino acids and derivatives	Amino acids and derivatives	C14H20N2O3	265.15	72.08	264.147	[M+H]+	2	3918-92-1	-	636695	-
pme3096	Aminomalonate	Amino acids and derivatives	Amino acids and derivatives	C3H5NO4	118.01	74.02	119.022	[M-H]-	3	1068-84-4	C00872	613185	-
mws1050	O-Acetyl-L-serine	Amino acids and derivatives	Amino acids and derivatives	C5H9NO4	148.06	88.04	147.053	[M+H]+	2	5147-00-2	C00979	609908	ko00270,ko00908,ko00920,ko01100,ko01110,ko01200,ko01230,ko04122
mws5035	L-Leucyl-L-phenylalanine	Amino acids and derivatives	Amino acids and derivatives	C15H22N2O3	279.17	120.08	278.163	[M+H]+	2	56217-82-4	-	588464	-
MWStz040	L-Proline*	Amino acids and derivatives	Amino acids and derivatives	C5H9NO2	116.07	70.07	115.063	[M+H]+	3	147-85-3	C00148	581192	ko00330,ko00332,ko00470,ko00970,ko01100,ko01110,ko01230,ko02010
Lcsp000522	Prolylproline	Amino acids and derivatives	Amino acids and derivatives	C10H16N2O3	213.12	70.07	212.116	[M+H]+	2	20488-28-2	-	575178	-
Rlp02736	Tyrosyl-Hydroxyproline	Amino acids and derivatives	Amino acids and derivatives	C14H18N2O5	295.13	136.07	294.122	[M+H]+	1	-	-	573665	-
MWSmce582	Methyl L-pyroglutamate	Amino acids and derivatives	Amino acids and derivatives	C6H9NO3	144.07	84.04	143.058	[M+H]+	3	4931-66-2	-	518149	-
MWS201054	O-Acetyl-L-homoserine	Amino acids and derivatives	Amino acids and derivatives	C6H11NO4	162.08	56.05	161.069	[M+H]+	2	250736-84-6	C01077	494353	ko00270,ko01100
MWS201449	Asn-Leu	Amino acids and derivatives	Amino acids and derivatives	C10H19N3O4	246.14	141.1	245.138	[M+H]+	2	22601-71-4	-	486731	-
PD0594049	Pyroglutamyl-Isoleucine	Amino acids and derivatives	Amino acids and derivatives	C11H18N2O4	243.13	86.1	242.127	[M+H]+	2	-	-	485532	-
pme2743	Phenylacetylglycine	Amino acids and derivatives	Amino acids and derivatives	C10H11NO3	194.08	91.05	193.074	[M+H]+	2	500-98-1	C05598	484694	ko00360
MWS201405	His-Tyr	Amino acids and derivatives	Amino acids and derivatives	C15H18N4O4	319.14	110.07	318.133	[M+H]+	3	35979-00-1	-	477063	-
Zbqp002380	Tyr-Leu	Amino acids and derivatives	Amino acids and derivatives	C15H22N2O4	295.16	136.08	294.158	[M+H]+	1	17355-10-1	-	463126	-
Safp020010	N-Lauroylglycine	Amino acids and derivatives	Amino acids and derivatives	C14H27NO3	258.21	57.07	257.199	[M+H]+	1	-	-	462941	-
PD0835571	Threoninyl-Isoleucine	Amino acids and derivatives	Amino acids and derivatives	C10H20N2O4	233.15	86.1	232.142	[M+H]+	3	-	-	447786	-
MWS1882	N-(Carboxymethyl)glycine*	Amino acids and derivatives	Amino acids and derivatives	C4H7NO4	132.03	88.04	133.037	[M-H]-	1	142-73-4	C19911	446249	-
mws0736	Glycyl-leucine*	Amino acids and derivatives	Amino acids and derivatives	C8H16N2O3	189.12	86.1	188.116	[M+H]+	3	869-19-2	C02155	426037	-
Wacyp01167	(6-amino-3-oxohexan-2-yl)proline	Amino acids and derivatives	Amino acids and derivatives	C11H20N2O3	229.15	142.09	228.147	[M+H]+	1	-	-	423869	-
Zbqn003864	(4-acetylphenyl)-L-alanine	Amino acids and derivatives	Amino acids and derivatives	C11H13NO3	206.08	88.04	207.089	[M-H]-	2	-	-	402414	-
MWS201443	Ser-Lys	Amino acids and derivatives	Amino acids and derivatives	C9H19N3O4	234.15	84.08	233.138	[M+H]+	3	22677-61-8	-	398612	-
MWS201464	Lys-Phe	Amino acids and derivatives	Amino acids and derivatives	C15H23N3O3	294.18	84.08	293.174	[M+H]+	3	6235-35-4	-	396286	-
Sasp002507	(2S,3S)-3-Methylphenylalanine*	Amino acids and derivatives	Amino acids and derivatives	C10H13NO2	180.1	120.08	179.095	[M+H]+	3	25488-25-9	C20895	380348	-
Lcsp001861	Leu-Pro	Amino acids and derivatives	Amino acids and derivatives	C11H20N2O3	229.15	116.07	228.147	[M+H]+	3	-	-	376540	-
mws4176	L-Alanyl-L-Phenylalanine	Amino acids and derivatives	Amino acids and derivatives	C12H16N2O3	237.12	120.09	236.116	[M+H]+	2	3061-90-3	-	372107	-
pme0109	Methyldopa anhydrous	Amino acids and derivatives	Amino acids and derivatives	C10H13NO4	212.09	166.09	211.084	[M+H]+	3	555-30-6	C07194	363197	-
Lcsp001578	Ser-Gly-Ile	Amino acids and derivatives	Amino acids and derivatives	C11H21N3O5	276.16	132.1	275.148	[M+H]+	3	-	-	351371	-
Zbqp000579	3-(Pyrazol-1-yl)-L-alanine	Amino acids and derivatives	Amino acids and derivatives	C6H9N3O2	156.08	110.07	155.07	[M+H]+	2	2734-48-7	-	343116	-
MWS201478	Phe-Ser	Amino acids and derivatives	Amino acids and derivatives	C12H16N2O4	253.12	120.09	252.111	[M+H]+	3	16053-39-7	-	341949	-
Lcfp121068	CycloPro-Arg	Amino acids and derivatives	Amino acids and derivatives	C11H19N5O2	254.16	195.11	253.154	[M+H]+	2	-	-	339555	-
pme0137	N-Acetyl-L-Glutamine	Amino acids and derivatives	Amino acids and derivatives	C7H12N2O4	187.07	125.07	188.08	[M-H]-	3	2490-97-3	-	338519	-
Zmmp003443	γ-Glu-Trp	Amino acids and derivatives	Amino acids and derivatives	C16H19N3O5	334.14	188.07	333.132	[M+H]+	1	66471-20-3	-	338186	-
mws0193	L-Homocitrulline	Amino acids and derivatives	Amino acids and derivatives	C7H15N3O3	190.12	84.08	189.111	[M+H]+	3	1190-49-4	C02427	326090	-
Hmsp000364	L-Cyclopentylglycine	Amino acids and derivatives	Amino acids and derivatives	C7H13NO2	144.1	98.09	143.095	[M+H]+	3	2521-84-8	-	323312	-
MWSslk120	N-Acetyl-L-phenylalanine	Amino acids and derivatives	Amino acids and derivatives	C11H13NO3	208.1	120.08	207.089	[M+H]+	3	2018-61-3	C03519	323193	ko00360,ko01100
mws0254	L-Histidine	Amino acids and derivatives	Amino acids and derivatives	C6H9N3O2	156.08	110.07	155.07	[M+H]+	2	71-00-1	C00135	313400	ko00340,ko00410,ko00470,ko00970,ko01100,ko01110,ko01230,ko02010
pmb0962	L-Lysine-Butanoic Acid	Amino acids and derivatives	Amino acids and derivatives	C10H22N2O4	235.17	118.09	234.158	[M+H]+	3	80407-71-2	-	304640	-
Sadp006406	N-Pyruvoyl-5-methoxy-3-hydroxyanthranilate	Amino acids and derivatives	Amino acids and derivatives	C11H11NO6	254.07	121.03	253.059	[M+H]+	2	-	C11467	303037	-
MWS201437	Leu-Asp	Amino acids and derivatives	Amino acids and derivatives	C10H18N2O5	247.13	86.1	246.122	[M+H]+	3	32949-40-9	-	301328	-
Lmhp001430	Cyclo(Pro-Glu)	Amino acids and derivatives	Amino acids and derivatives	C10H14N2O4	227.1	116.07	226.095	[M+H]+	3	-	-	297362	-
mws5041	L-Glycyl-L-isoleucine*	Amino acids and derivatives	Amino acids and derivatives	C8H16N2O3	189.12	86.1	188.116	[M+H]+	3	19461-38-2	-	294919	-
PD0915979	Norophthalamic acid	Amino acids and derivatives	Amino acids and derivatives	C10H17N3O6	276.12	84.04	275.112	[M+H]+	3	16305-88-7	-	291496	-
Lcsp000435	Glu-Ser	Amino acids and derivatives	Amino acids and derivatives	C8H14N2O6	235.09	118.08	234.085	[M+H]+	3	5875-38-7	-	284682	-
pmb2591	N-Acetyl-Tryptophan	Amino acids and derivatives	Amino acids and derivatives	C13H14N2O3	245.09	203.08	246.1	[M-H]-	3	1218-34-4	-	273775	-
ZbWn000383	(2-carboxyethyl)-L-valine	Amino acids and derivatives	Amino acids and derivatives	C8H15NO4	188.09	116.08	189.1	[M-H]-	1	-	-	271524	-
Lmrj001698	L-Seryl-L-Isoleucine	Amino acids and derivatives	Amino acids and derivatives	C9H18N2O4	219.13	60.04	218.127	[M+H]+	3	91086-51-0	-	271508	-
MWS201447	Phe-Ala	Amino acids and derivatives	Amino acids and derivatives	C12H16N2O3	237.12	120.09	236.116	[M+H]+	2	3918-87-4	-	268905	-
mws1401	N5-Ethyl-L-glutamine	Amino acids and derivatives	Amino acids and derivatives	C7H14N2O3	175.11	84.04	174.1	[M+H]+	3	3081-61-6	C01047	268103	-
Zmyn000155	N-Acetylornithine	Amino acids and derivatives	Amino acids and derivatives	C7H14N2O3	173.11	131.08	174.1	[M-H]-	2	6205-08-9	C00437	266260	ko00220,ko01100,ko01110,ko01210,ko01230
mws5037	L-Alanyl-L-leucine	Amino acids and derivatives	Amino acids and derivatives	C9H18N2O3	203.14	86.1	202.132	[M+H]+	3	3303-34-2	-	265623	-
Sadp000724	N-Acetyl-3-Methylhistidine	Amino acids and derivatives	Amino acids and derivatives	C9H13N3O3	212.1	124.09	211.096	[M+H]+	2	-	-	251401	-
WaPyp03910	Thr-Ile-Ile	Amino acids and derivatives	Amino acids and derivatives	C16H31N3O5	346.23	86.1	345.226	[M+H]+	3	-	-	246837	-
PD1047099	2-(pentanoylamino)-3-phenylpropanoic acid	Amino acids and derivatives	Amino acids and derivatives	C14H19NO3	250.14	120.08	249.137	[M+H]+	1	-	-	243456	-
MWS5209	N-Methyl-α-aminoisobutyric acid	Amino acids and derivatives	Amino acids and derivatives	C5H11NO2	235.16	118.09	117.079	[2M+H]+	3	2566-34-9	-	236094	-
MWS201398	Hyp-Ser	Amino acids and derivatives	Amino acids and derivatives	C8H14N2O5	219.1	86.06	218.09	[M+H]+	3	-	-	230584	-
pme0075	N-Acetyl-L-glutamate	Amino acids and derivatives	Amino acids and derivatives	C7H11NO5	188.06	128.04	189.064	[M-H]-	3	1188-37-0	C00624	223864	ko00220,ko00470,ko01100,ko01110,ko01210,ko01230
Sasn003250	Valinopine	Amino acids and derivatives	Amino acids and derivatives	C10H17NO6	246.1	130.09	247.106	[M-H]-	2	-	C19976	223760	-
pme2559	N-Acetyl-L-aspartate	Amino acids and derivatives	Amino acids and derivatives	C6H9NO5	174.04	88.04	175.048	[M-H]-	3	997-55-7	C01042	222216	ko00250,ko01100
Zbqp002511	N-Methylisoleucine	Amino acids and derivatives	Amino acids and derivatives	C7H15NO2	146.12	55.05	145.11	[M+H]+	3	39554-61-5	-	219311	-
MWS00327g	L-Isoserine	Amino acids and derivatives	Amino acids and derivatives	C3H7NO3	106.05	60.04	105.043	[M+H]+	3	632-13-3	-	219183	-
Zmdp000441	Alliin	Amino acids and derivatives	Amino acids and derivatives	C6H11NO3S	178.05	88.04	177.046	[M+H]+	3	17795-26-5	C08265	214660	-
Lcsp001337	Ala-Ile-Ala	Amino acids and derivatives	Amino acids and derivatives	C12H23N3O4	274.18	86.1	273.169	[M+H]+	3	-	-	207098	-
pme0122	N6-Acetyl-L-lysine	Amino acids and derivatives	Amino acids and derivatives	C8H16N2O3	189.12	126.09	188.116	[M+H]+	3	692-04-6	C02727	206495	ko00310,ko01100
Zbqp003125	Ile-Phe	Amino acids and derivatives	Amino acids and derivatives	C15H22N2O3	279.17	86.1	278.163	[M+H]+	1	-	-	204327	-
PD0732863	Phe-Lys	Amino acids and derivatives	Amino acids and derivatives	C15H23N3O3	294.18	130.09	293.174	[M+H]+	3	-	-	203929	-
Zbqn003748	N-malonylleucine	Amino acids and derivatives	Amino acids and derivatives	C9H15NO5	216.09	130.09	217.095	[M-H]-	2	-	-	201770	-
Safp021278	N-lauroylsarcosine	Amino acids and derivatives	Amino acids and derivatives	C15H29NO3	272.22	90.06	271.215	[M+H]+	3	97-78-9	-	194723	-
Rfn03227	Pyr-phe-OH*	Amino acids and derivatives	Amino acids and derivatives	C14H16N2O4	277.12	120.08	276.111	[M+H]+	3	21282-12-2	-	193442	-
Safp003456	6-(6-aminohexanoylamino)hexanoate	Amino acids and derivatives	Amino acids and derivatives	C12H24N2O3	245.19	86.1	244.179	[M+H]+	1	-	-	192214	-
MWS0933	N(pi)-Methyl-L-histidine	Amino acids and derivatives	Amino acids and derivatives	C7H11N3O2	170.09	124.09	169.085	[M+H]+	2	332-80-9	C01152	191567	ko00340,ko01100
Rfn001798	H-Pro-Ile-OH	Amino acids and derivatives	Amino acids and derivatives	C11H20N2O3	229.15	70.07	228.147	[M+H]+	3	51926-51-3	-	189641	-
Lcfp121207	Ile-Gly-Ile	Amino acids and derivatives	Amino acids and derivatives	C14H27N3O4	302.21	143.12	301.2	[M+H]+	3	-	-	188408	-
Zbqp003948	2-amino-3-(4-aminophenyl)-2-isobutylsuccinic acid	Amino acids and derivatives	Amino acids and derivatives	C14H20N2O4	281.15	150.05	280.142	[M+H]+	3	-	-	187703	-
Lmrj002793	Cyclo(Phe-Glu)	Amino acids and derivatives	Amino acids and derivatives	C14H16N2O4	277.12	120.08	276.111	[M+H]+	3	-	-	185957	-
Wagp001741	N-(gamma-L-glutamyl)tyramine O-glucoside	Amino acids and derivatives	Amino acids and derivatives	C19H28N2O9	429.19	267.14	428.18	[M+H]+	3	-	-	184904	-
ZbWp002423	N-methylphenylalanine*	Amino acids and derivatives	Amino acids and derivatives	C10H13NO2	180.1	120.08	179.095	[M+H]+	3	-	-	184432	-
Lcfp121209	Val-Ala-Ile	Amino acids and derivatives	Amino acids and derivatives	C14H27N3O4	302.21	143.12	301.2	[M+H]+	3	-	-	184416	-
PD0983496	Pyroglutamylphenylalanine*	Amino acids and derivatives	Amino acids and derivatives	C14H16N2O4	277.12	120.08	276.111	[M+H]+	3	-	-	178906	-
pme0253	N-Acetyl-L-leucine	Amino acids and derivatives	Amino acids and derivatives	C8H15NO3	174.11	86.1	173.105	[M+H]+	3	1188-21-2	C02710	175408	-
PD0222792	(4R)-4-methyl-L-proline	Amino acids and derivatives	Amino acids and derivatives	C6H11NO2	130.09	56.05	129.079	[M+H]+	2	23009-50-9	-	175244	-
MWS20966	S-methyl-L-thiocitrulline	Amino acids and derivatives	Amino acids and derivatives	C7H15N3O2S	206.1	116.07	205.089	[M+H]+	3	209589-59-3	-	173454	-
pmb0034	Glutamyl-glutamic acid	Amino acids and derivatives	Amino acids and derivatives	C10H16N2O7	277.1	148.06	276.096	[M+H]+	3	3929-61-1	C01425	170413	-
Zmdp002216	γ-Glu-Leu*	Amino acids and derivatives	Amino acids and derivatives	C11H20N2O5	261.14	86.1	260.137	[M+H]+	3	2566-39-4	-	164823	-
MWS00216g	L-Phenylalaninol	Amino acids and derivatives	Amino acids and derivatives	C9H13NO	152.11	91.06	151.1	[M+H]+	3	3182-95-4	-	159534	-
pme0008	L-Citrulline	Amino acids and derivatives	Amino acids and derivatives	C6H13N3O3	176.1	113.07	175.096	[M+H]+	3	372-75-8	C00327	158223	ko00220,ko01100,ko01110,ko01230
mws3133	N-Acetyl-L-hydroxyproline	Amino acids and derivatives	Amino acids and derivatives	C7H11NO4	174.08	86.06	173.069	[M+H]+	2	33996-33-7	-	157692	-
Sasp003573	Ile-Pro-Ile	Amino acids and derivatives	Amino acids and derivatives	C17H31N3O4	342.24	229.15	341.231	[M+H]+	3	-	-	152383	-
Sasp001236	7-Hydroxy-tryptophan*	Amino acids and derivatives	Amino acids and derivatives	C11H12N2O3	221.09	130.06	220.085	[M+H]+	3	-	-	151448	-
MWS00411g	L-2-Aminoadipate	Amino acids and derivatives	Amino acids and derivatives	C6H11NO4	162.08	98.06	161.069	[M+H]+	2	1118-90-7	C00956	149642	ko00300,ko00310,ko01100,ko01110,ko01210,ko01230
Rfn01689	γ-Glu-Ile*	Amino acids and derivatives	Amino acids and derivatives	C11H20N2O5	261.14	86.1	260.137	[M+H]+	3	23632-83-9	-	148527	-
Lmrj002087	L-Isoleucyl-L-Aspartate	Amino acids and derivatives	Amino acids and derivatives	C10H18N2O5	247.13	86.09	246.122	[M+H]+	2	-	-	147766	-
ZbWp003008	N-Ethylphenylalanine	Amino acids and derivatives	Amino acids and derivatives	C11H15NO2	194.12	120.08	193.11	[M+H]+	3	-	-	147258	-
PD0605830	Leucyl-Isoleucine	Amino acids and derivatives	Amino acids and derivatives	C12H24N2O3	245.19	86.1	244.179	[M+H]+	3	-	-	144896	-
Lcsp002508	Pro-Thr-Ile	Amino acids and derivatives	Amino acids and derivatives	C15H27N3O5	330.2	70.06	329.195	[M+H]+	2	-	-	143362	-
PD0437141	Lys-Glu	Amino acids and derivatives	Amino acids and derivatives	C11H21N3O5	276.16	84.08	275.148	[M+H]+	3	-	-	142754	-
PD0457711	Val-Tyr	Amino acids and derivatives	Amino acids and derivatives	C14H20N2O4	281.15	72.08	280.142	[M+H]+	3	-	-	141862	-
ZbWn000618	(2-carboxyethyl)-L-tyrosine	Amino acids and derivatives	Amino acids and derivatives	C12H15NO5	252.09	180.07	253.095	[M-H]-	3	-	-	140718	-
MWS1933	N-(2-Methylbenzoyl)glycine	Amino acids and derivatives	Amino acids and derivatives	C10H11NO3	194.08	119.05	193.074	[M+H]+	3	42013-20-7	-	138278	-
Lcfp121216	Tyrosyl-tryptophan	Amino acids and derivatives	Amino acids and derivatives	C20H21N3O4	368.16	136.08	367.153	[M+H]+	3	-	-	136962	-
PDP090282	Pyroglutamylvaline	Amino acids and derivatives	Amino acids and derivatives	C10H16N2O4	229.12	72.08	228.111	[M+H]+	2	21282-10-0	-	132114	-
MWS00275g	DL-O-tyrosine	Amino acids and derivatives	Amino acids and derivatives	C9H11NO3	180.07	119.05	181.074	[M-H]-	2	2370-61-8	-	130172	-
PD0610021	Thr-Val	Amino acids and derivatives	Amino acids and derivatives	C9H18N2O4	219.13	74.06	218.127	[M+H]+	3	-	-	129127	-
MWStz389	Cyclo(Ser-Pro)	Amino acids and derivatives	Amino acids and derivatives	C8H12N2O3	185.09	70.07	184.085	[M+H]+	3	1355217-25-2	-	129014	-
Zkep1310	4-Hydroxy-L-tryptophan*	Amino acids and derivatives	Amino acids and derivatives	C11H12N2O3	221.09	130.06	220.085	[M+H]+	3	25242-90-4	C21777	127974	ko00901
MWS201458	Phe-Ile	Amino acids and derivatives	Amino acids and derivatives	C15H22N2O3	279.17	120.09	278.163	[M+H]+	2	22951-94-6	-	123031	-
PD0795429	gamma-Glutamylglutamine	Amino acids and derivatives	Amino acids and derivatives	C10H17N3O6	276.12	130.05	275.112	[M+H]+	3	-	-	119667	-
pme0170	N-Acetyl-L-Arginine	Amino acids and derivatives	Amino acids and derivatives	C8H16N4O3	217.13	158.08	216.122	[M+H]+	3	155-84-0	-	119482	-
PDP066162	gamma-L-Glutamyl-L-2-aminobutyrate	Amino acids and derivatives	Amino acids and derivatives	C9H16N2O5	233.11	84.04	232.106	[M+H]+	3	-	C21015	118962	ko00270,ko01100
pme2890	L-Homocystine	Amino acids and derivatives	Amino acids and derivatives	C8H16N2O4S2	269.06	136.04	268.055	[M+H]+	3	626-72-2	C01817	117764	ko00270
Lcsp000520	Alanylproline	Amino acids and derivatives	Amino acids and derivatives	C8H14N2O3	187.11	70.07	186.1	[M+H]+	3	13485-59-1	-	116926	-
Sadp001677	3-O-Methyl-a-methyldopa*	Amino acids and derivatives	Amino acids and derivatives	C10H13NO4	212.09	149.06	211.084	[M+H]+	2	-	-	115831	-
MWS3166	N-Palmitoylglycine	Amino acids and derivatives	Amino acids and derivatives	C18H35NO3	312.26	74.03	313.262	[M-H]-	1	2441-41-0	-	114249	-
Zbqn004590	N-(acetyl)phenylalanine	Amino acids and derivatives	Amino acids and derivatives	C11H13NO3	206.08	164.07	207.089	[M-H]-	1	-	-	114240	-
MWS201442	Phe-Thr	Amino acids and derivatives	Amino acids and derivatives	C13H18N2O4	267.13	120.08	266.127	[M+H]+	3	51352-44-4	-	112856	-
MWS201465	Glu-Phe	Amino acids and derivatives	Amino acids and derivatives	C14H18N2O5	295.13	120.08	294.122	[M+H]+	3	20556-22-3	-	109089	-
MWSmce356	L-Canavanine sulfate	Amino acids and derivatives	Amino acids and derivatives	C5H14N4O7S	275.07	114.02	274.058	[M+H]+	3	2219-31-0	-	108063	-
Wayn000421	N-(1-Deoxy-1-fructosyl)Proline	Amino acids and derivatives	Amino acids and derivatives	C11H19NO7	276.11	114.06	277.116	[M-H]-	3	-	-	106913	-
MWS201476	Ala-His	Amino acids and derivatives	Amino acids and derivatives	C9H14N4O3	227.11	110.07	226.107	[M+H]+	3	3253-17-6	-	106765	-
mws0712	N-Propionylglycine	Amino acids and derivatives	Amino acids and derivatives	C5H9NO3	130.05	86.06	131.058	[M-H]-	3	21709-90-0	-	106445	-
Lcfp060275	N-Acetyltyramine	Amino acids and derivatives	Amino acids and derivatives	C10H13NO2	180.1	121.07	179.095	[M+H]+	3	1202-66-0	-	105649	-
PD0330133	Tyrosylvaline	Amino acids and derivatives	Amino acids and derivatives	C14H20N2O4	281.15	136.08	280.142	[M+H]+	2	17355-09-8	-	102918	-
MWS201474	Tyr-His	Amino acids and derivatives	Amino acids and derivatives	C15H18N4O4	319.14	156.08	318.133	[M+H]+	3	3788-44-1	-	102397	-
MWS201414	Pro-Asn	Amino acids and derivatives	Amino acids and derivatives	C9H15N3O4	230.11	70.07	229.106	[M+H]+	3	107856-82-6	-	101672	-
Waqkp01044	3-Methoxytyrosine*	Amino acids and derivatives	Amino acids and derivatives	C10H13NO4	212.09	149.06	211.084	[M+H]+	2	7636-26-2	-	101393	-
MWSmce365	Kainic acid	Amino acids and derivatives	Amino acids and derivatives	C10H15NO4	214.11	122.1	213.1	[M+H]+	3	487-79-6	C12819	101292	-
Lcsp003873	Leu-Ala-Ile	Amino acids and derivatives	Amino acids and derivatives	C15H29N3O4	316.22	86.1	315.216	[M+H]+	3	-	-	99689.8	-
PD0635696	4-(L-gamma-Glutamylamino)butanoate	Amino acids and derivatives	Amino acids and derivatives	C9H16N2O5	233.11	127.03	232.106	[M+H]+	3	-	C15767	98044.1	ko00330,ko01100
MWS201469	Glu-Arg	Amino acids and derivatives	Amino acids and derivatives	C11H21N5O5	304.16	175.12	303.154	[M+H]+	3	7219-59-2	-	96100.5	-
PD0203720	4-Ethyl-L-glutamic acid	Amino acids and derivatives	Amino acids and derivatives	C7H13NO4	176.09	130.09	175.084	[M+H]+	2	20913-68-2	-	94743.2	-
pme0124	L-Glycyl-L-proline	Amino acids and derivatives	Amino acids and derivatives	C7H12N2O3	173.09	116.07	172.085	[M+H]+	3	704-15-4	-	91491	-
MWStz255	Cyclo(Pro-Phe)*	Amino acids and derivatives	Amino acids and derivatives	C14H16N2O2	245.13	120.08	244.121	[M+H]+	3	3705-26-8	C11847	88077.6	-
Lcfn121103	Asp-Glu-Tyr	Amino acids and derivatives	Amino acids and derivatives	C18H23N3O9	424.13	243.06	425.143	[M-H]-	1	-	-	85091.2	-
Zmmp005844	Z-Gly-Gly-Leu-OH	Amino acids and derivatives	Amino acids and derivatives	C18H25N3O6	380.17	173.1	379.174	[M+H]+	3	-	-	83261.2	-
MWS201415	Pro-Asp	Amino acids and derivatives	Amino acids and derivatives	C9H14N2O5	231.1	70.07	230.09	[M+H]+	2	85227-98-1	-	83005.6	-
mws0001	L-Asparagine	Amino acids and derivatives	Amino acids and derivatives	C4H8N2O3	133.06	74.02	132.054	[M+H]+	3	70-47-3	C00152	82804.1	ko00250,ko00460,ko00970,ko01100,ko01110,ko01230
Lmqp000427	N-Methyl-Trans-4-Hydroxy-L-Proline	Amino acids and derivatives	Amino acids and derivatives	C6H11NO3	146.08	82.07	145.074	[M+H]+	3	4252-82-8	-	81679.6	-
Lcyp000115	Dichotomide I	Amino acids and derivatives	Amino acids and derivatives	C18H17N3O4	340.13	209.07	339.122	[M+H]+	3	-	-	80713	-
MWStz211	Cyclo(L-Phe-trans-4-hydroxy-L-Pro)	Amino acids and derivatives	Amino acids and derivatives	C14H16N2O3	261.12	120.08	260.116	[M+H]+	3	118477-06-8	-	78527.4	-
MWS1771	L-Tyrosine methyl ester	Amino acids and derivatives	Amino acids and derivatives	C10H13NO3	196.1	91.05	195.089	[M+H]+	3	1080-06-4	C03404	78239	-
Zbqn004207	(2-phenylacetyl)-L-glutamicacid	Amino acids and derivatives	Amino acids and derivatives	C13H15NO5	264.09	146.05	265.095	[M-H]-	2	-	-	78068.5	-
Sadp001047	4-Methylene-L-glutamate	Amino acids and derivatives	Amino acids and derivatives	C6H9NO4	160.06	96.04	159.053	[M+H]+	3	-	C00651	77707.6	ko00660
Lmgn000160	3-Ureidopropionate	Amino acids and derivatives	Amino acids and derivatives	C4H8N2O3	131.05	70.03	132.054	[M-H]-	1	462-88-4	C02642	74895.8	ko00240,ko00410,ko00770,ko01100
PD0904567	Threoninyl-Proline	Amino acids and derivatives	Amino acids and derivatives	C9H16N2O4	217.12	116.07	216.111	[M+H]+	2	-	-	74280.8	-
mws0520	N-Acetyl-L-tyrosine	Amino acids and derivatives	Amino acids and derivatives	C11H13NO4	224.09	136.08	223.084	[M+H]+	3	537-55-3	-	73991.6	-
PD0699908	Phe-Asn	Amino acids and derivatives	Amino acids and derivatives	C13H17N3O4	280.13	120.08	279.122	[M+H]+	3	-	-	71945.9	-
pme3382	N-Acetyl-L-threonine	Amino acids and derivatives	Amino acids and derivatives	C6H11NO4	160.06	98.02	161.069	[M-H]-	3	17093-74-2	-	71474.3	-
Sadp001783	2-imino-3-(1H-indol-3-yl)propanoic acid	Amino acids and derivatives	Amino acids and derivatives	C11H10N2O2	203.08	130.06	202.074	[M+H]+	3	-	-	69760.5	-
PDP106311	Proline Arginine dipeptide	Amino acids and derivatives	Amino acids and derivatives	C11H21N5O3	272.17	70.07	271.164	[M+H]+	2	-	-	68979.6	-
WaQzp02638	N-Fructosyl tyrosine	Amino acids and derivatives	Amino acids and derivatives	C15H21NO8	344.13	147.04	343.127	[M+H]+	3	-	-	68496.3	-
mws0263	5-Oxoproline	Amino acids and derivatives	Amino acids and derivatives	C5H7NO3	128.04	82.03	129.043	[M-H]-	1	149-87-1	C01879	67206.7	ko00480,ko01100
MWStz091	Cyclo(L-Ala-L-Pro)	Amino acids and derivatives	Amino acids and derivatives	C8H12N2O2	169.1	70.07	168.09	[M+H]+	3	36357-32-1	-	66758.8	-
mws3109	L-4-Hydroxyphenylglycine	Amino acids and derivatives	Amino acids and derivatives	C8H9NO3	168.07	123.04	167.058	[M+H]+	3	32462-30-9	C12323	66385.8	ko00261,ko01100,ko01110
Rfn027258	N-Carbomethoxy-L-phenylalanine	Amino acids and derivatives	Amino acids and derivatives	C11H13N1O4	222.08	74.02	223.084	[M-H]-	1	41844-91-1	-	65930.4	-
MWStz205	Cyclo(D-Phe-L-Pro)*	Amino acids and derivatives	Amino acids and derivatives	C14H16N2O2	245.13	120.08	244.121	[M+H]+	3	26488-24-4	-	65588.1	-
mws4532g	L-Ornithine	Amino acids and derivatives	Amino acids and derivatives	C5H12N2O2	133.1	70.07	132.09	[M+H]+	3	348-66-3	C00077	64831.2	ko00220,ko00330,ko00470,ko00480,ko01100,ko01110,ko01210,ko01230,ko02010,ko04148
pme2758	4-Hydroxy-L-glutamate	Amino acids and derivatives	Amino acids and derivatives	C5H9NO5	162.04	144.03	163.048	[M-H]-	3	3913-68-6	C03079	63833.2	-
Sadp007055	Indole-3-acetyl-L-glutamic acid	Amino acids and derivatives	Amino acids and derivatives	C15H16N2O5	305.11	130.06	304.106	[M+H]+	3	-	-	63486.7	-
PD0280915	Leu Ser Ile*	Amino acids and derivatives	Amino acids and derivatives	C15H29N3O5	332.22	173.13	331.211	[M+H]+	3	-	-	63169.6	-
Wdtp002760	γ-L-Glutamyl-L-[S-(4-hydroxyphenylbenzyl)]cysteine glycine	Amino acids and derivatives	Amino acids and derivatives	C17H23N3O7S	414.13	179.05	413.126	[M+H]+	3	-	-	61738.9	-
MWS201434	Ile-His	Amino acids and derivatives	Amino acids and derivatives	C12H20N4O3	269.16	156.08	268.154	[M+H]+	3	97284-12-3	-	61358.7	-
pme2566	5-L-Glutamyl-L-Alanine	Amino acids and derivatives	Amino acids and derivatives	C8H14N2O5	217.08	199.07	218.09	[M-H]-	3	5875-41-2	-	60905.7	-
MWS201391	Asn-Ile	Amino acids and derivatives	Amino acids and derivatives	C10H19N3O4	246.15	166.09	245.138	[M+H]+	3	438533-59-6	-	59082.5	-
MWS201384	Arg-Gly	Amino acids and derivatives	Amino acids and derivatives	C8H17N5O3	232.14	70.07	231.133	[M+H]+	3	108347-93-9	-	58851.6	-
Lmcsp00364	N2-Succinyl-L-arginine	Amino acids and derivatives	Amino acids and derivatives	C10H18N4O5	275.14	175.12	274.128	[M+H]+	3	2478-02-6	C03296	56756.7	ko00330,ko01100
PD0959765	Tyr-pro	Amino acids and derivatives	Amino acids and derivatives	C14H18N2O4	279.13	136.08	278.127	[M+H]+	3	51871-47-7	-	56714.4	-
pme3827	3,4-Dihydroxy-L-phenylalanine	Amino acids and derivatives	Amino acids and derivatives	C9H11NO4	198.08	152.07	197.069	[M+H]+	3	59-92-7	C00355	56026.6	ko00350,ko00950,ko00965,ko01100,ko01110
Lcfp121155	Ile-Ala-Asn	Amino acids and derivatives	Amino acids and derivatives	C13H24N4O5	317.18	157.13	316.175	[M+H]+	3	-	-	55507.6	-
MWStz261	Cyclo(D-Leu-L-Pro)*	Amino acids and derivatives	Amino acids and derivatives	C11H18N2O2	211.14	70.07	210.137	[M+H]+	2	36238-67-2	-	55361.9	-
Lcsp001100	Val-Val-Asp	Amino acids and derivatives	Amino acids and derivatives	C14H25N3O6	332.18	171.15	331.174	[M+H]+	3	-	-	53828.6	-
Lcfp121220	Ile-Val-Asn	Amino acids and derivatives	Amino acids and derivatives	C15H28N4O5	345.22	185.17	344.206	[M+H]+	3	-	-	53575.4	-
Zbqp001888	6-ethyl-2,3,8-trihydroxy-5-oxooctyl 2-amino-3-(4H-imidazol-4-yl)propanoate	Amino acids and derivatives	Amino acids and derivatives	C16H27N3O6	358.2	110.07	357.19	[M+H]+	3	-	-	53348.8	-
Sasp001604	Leu-Leu-Gln	Amino acids and derivatives	Amino acids and derivatives	C17H32N4O5	373.25	147.08	372.237	[M+H]+	3	-	-	53052.2	-
Zkep154151	N2-Malonyl-D-tryptophan	Amino acids and derivatives	Amino acids and derivatives	C14H14N2O5	291.09	159.09	290.09	[M+H]+	3	3184-74-5	C03414	52778.7	-
Zkep1869	Histidylleucine	Amino acids and derivatives	Amino acids and derivatives	C12H20N4O3	269.16	110.07	268.154	[M+H]+	3	7763-65-7	C05010	52496.9	-
MWS201387	Asn-Arg	Amino acids and derivatives	Amino acids and derivatives	C10H20N6O4	289.16	175.12	288.155	[M+H]+	3	2478-01-5	-	52305	-
Safn002073	Glu-Leu	Amino acids and derivatives	Amino acids and derivatives	C11H20N2O5	259.13	130.09	260.137	[M-H]-	3	5969-52-8	-	51981.4	-
Zmdp001647	γ-Glu-Val	Amino acids and derivatives	Amino acids and derivatives	C10H18N2O5	247.13	184.1	246.122	[M+H]+	3	-	-	51254.3	-
Lcsp003090	Ser-Leu-Leu*	Amino acids and derivatives	Amino acids and derivatives	C15H29N3O5	332.22	173.13	331.211	[M+H]+	3	10329-74-5	-	50814.3	-
Zkep143399	4-Methylene-L-glutamine	Amino acids and derivatives	Amino acids and derivatives	C6H10N2O3	159.08	70.06	158.069	[M+H]+	3	31138-12-2	C01109	49823.5	ko00660
MWS4519	4-Methylhippuric Acid	Amino acids and derivatives	Amino acids and derivatives	C10H11NO3	192.07	148.08	193.074	[M-H]-	3	27115-50-0	-	49562	-
Zbqn004234	N-(malonyl)phenylalanine	Amino acids and derivatives	Amino acids and derivatives	C12H13NO5	250.07	164.07	251.079	[M-H]-	3	-	-	49469	-
MWS201394	Thr-Tyr	Amino acids and derivatives	Amino acids and derivatives	C13H18N2O5	283.13	136.08	282.122	[M+H]+	3	145295-02-9	-	47363.7	-
Lcfp121228	Ile-Val-Trp	Amino acids and derivatives	Amino acids and derivatives	C22H32N4O4	417.25	86.1	416.242	[M+H]+	3	-	-	47181.2	-
mws0805	N-Acetylneuraminate	Amino acids and derivatives	Amino acids and derivatives	C11H19NO9	308.1	87.01	309.106	[M-H]-	3	131-48-6	C00270	44094.7	ko00520,ko01100,ko01250
Wasdp00457	4-((1-amino-1-carboxy-2-(3,4-dihydroxyphenyl)ethyl)amino)butanoic acid	Amino acids and derivatives	Amino acids and derivatives	C13H18N2O6	299.13	196.06	298.116	[M+H]+	3	-	-	43259.1	-
Lcsp002417	Ser-Val-Leu	Amino acids and derivatives	Amino acids and derivatives	C14H27N3O5	318.2	159.11	317.195	[M+H]+	3	-	-	43130.8	-
Lmhp002764	Cyclo(Pro-Leu)*	Amino acids and derivatives	Amino acids and derivatives	C11H18N2O2	211.13	70.07	210.137	[M+H]+	2	5654-86-4	-	43112	-
Zmmp004497	Glutaryl-L-Leucine	Amino acids and derivatives	Amino acids and derivatives	C11H19NO5	246.13	182.12	245.126	[M+H]+	3	-	-	40103.5	-
Lcsp003132	Ala-Ile-Leu	Amino acids and derivatives	Amino acids and derivatives	C15H29N3O4	316.22	157.13	315.216	[M+H]+	3	-	-	39851.6	-
Wasyqp1413	IPA imine	Amino acids and derivatives	Amino acids and derivatives	C11H10N2O2	203.08	157.08	202.074	[M+H]+	3	-	C21124	39668.9	ko01100,ko01110
MWS20627g	L-Tyrosinamide	Amino acids and derivatives	Amino acids and derivatives	C9H12N2O2	181.1	136.08	180.09	[M+H]+	2	4985-46-0	-	39410.7	-
Zbqp003309	Asp-Ile-Leu	Amino acids and derivatives	Amino acids and derivatives	C16H29N3O6	360.21	201.12	359.206	[M+H]+	3	-	-	39104.3	-
mws0671	L-Homoserine	Amino acids and derivatives	Amino acids and derivatives	C4H9NO3	120.07	74.06	119.058	[M+H]+	3	672-15-1	C00263	39089.9	ko00260,ko00270,ko00300,ko00920,ko01100,ko01110,ko01230
pme3351	L-2-Aminoadipate 6-semialdehyde	Amino acids and derivatives	Amino acids and derivatives	C6H11NO3	144.07	126.06	145.074	[M-H]-	3	1962-83-0	C04076	39088.4	ko00300,ko00310,ko00960,ko01100,ko01110,ko01230
Lcfp121210	1-[2-[(2-amino-4-methylpentanoyl)amino]acetyl]pyrrolidine-2-carboxylicacid*	Amino acids and derivatives	Amino acids and derivatives	C13H23N3O4	286.18	173.09	285.169	[M+H]+	3	-	-	38920.5	-
PD0623635	L-valyl-L-arginine	Amino acids and derivatives	Amino acids and derivatives	C11H23N5O3	274.19	175.12	273.18	[M+H]+	3	37682-75-0	-	38157.4	-
MWStz359	Cyclo(Val-Ala)	Amino acids and derivatives	Amino acids and derivatives	C8H14N2O2	171.11	72.08	170.106	[M+H]+	3	15136-26-2	-	36912	-
pme2617	L-Methionine S-oxide	Amino acids and derivatives	Amino acids and derivatives	C5H11NO3S	166.05	102.06	165.046	[M+H]+	3	3226-65-1	C02989	36744	ko00270,ko01100
Zkep0460	N8-Acetylspermidine	Amino acids and derivatives	Amino acids and derivatives	C9H21N3O	188.18	114.09	187.168	[M+H]+	3	13431-24-8	C01029	36717	-
Lcsp000959	Gly-Val-Ala	Amino acids and derivatives	Amino acids and derivatives	C10H19N3O4	246.14	72.08	245.138	[M+H]+	3	-	-	36336.2	-
MWS201400	Val-Trp	Amino acids and derivatives	Amino acids and derivatives	C16H21N3O3	304.17	188.07	303.158	[M+H]+	3	24587-37-9	-	35740.9	-
Wagp002398	Tryptophan N-Rutinoside	Amino acids and derivatives	Amino acids and derivatives	C23H32N2O11	513.21	205.1	512.201	[M+H]+	3	-	-	34608.3	-
Lcfn121082	PyroGlu-Ile	Amino acids and derivatives	Amino acids and derivatives	C11H18N2O4	241.12	197.13	242.127	[M-H]-	1	-	-	34577	-
PD0485080	Ile Val Phe	Amino acids and derivatives	Amino acids and derivatives	C20H31N3O4	378.24	86.1	377.231	[M+H]+	3	-	-	34390.9	-
Zbqp002313	4-amino-5-(butylamino)-5-oxopentanoic acid	Amino acids and derivatives	Amino acids and derivatives	C9H18N2O3	203.14	84.04	202.132	[M+H]+	3	-	-	34141.9	-
MWS201445	Val-Pro	Amino acids and derivatives	Amino acids and derivatives	C10H18N2O3	215.14	116.07	214.132	[M+H]+	3	20488-27-1	-	33578.2	-
Lcfp060100	Valyl-alanyl-phenylalanine	Amino acids and derivatives	Amino acids and derivatives	C17H25N3O4	336.19	143.12	335.185	[M+H]+	3	-	-	31932.5	-
MWS201475	Lys-Trp	Amino acids and derivatives	Amino acids and derivatives	C17H24N4O3	333.19	84.08	332.185	[M+H]+	3	50674-18-5	-	30654.8	-
Sadp003460	2,5-Dihydrophenylalanine	Amino acids and derivatives	Amino acids and derivatives	C9H13NO2	168.1	122.1	167.095	[M+H]+	3	-	C08273	30053	-
Lmgp001948	N-Hydroxy-L-tyrosine	Amino acids and derivatives	Amino acids and derivatives	C9H11NO4	198.08	142.95	197.069	[M+H]+	2	63577-99-1	C03004	30007	ko00460,ko01100,ko01110
Rfn02684	N-Lactoylphenylalanine	Amino acids and derivatives	Amino acids and derivatives	C12H15NO4	238.11	120.08	237.1	[M+H]+	3	-	-	29670.3	-
pme3193	N-Acetyl-L-glycine	Amino acids and derivatives	Amino acids and derivatives	C4H7NO3	116.04	74.02	117.043	[M-H]-	3	543-24-8	-	29041	-
Lcsp002329	Gly-Leu-Val	Amino acids and derivatives	Amino acids and derivatives	C13H25N3O4	288.19	143.12	287.185	[M+H]+	3	-	-	28934.9	-
MWS04491	3,4-Dehydro-DL-proline	Amino acids and derivatives	Amino acids and derivatives	C5H7NO2	114.05	68.05	113.048	[M+H]+	3	3395-35-5	-	28779.4	-
MWS04581g	Ac-Tyr-OEt	Amino acids and derivatives	Amino acids and derivatives	C13H17NO4	252.12	136.08	251.116	[M+H]+	3	840-97-1	C01657	28436.4	-
Lcfn121063	N-Salicyloylasparticacid	Amino acids and derivatives	Amino acids and derivatives	C11H11NO6	252.05	136.04	253.059	[M-H]-	2	56145-94-9	-	26832.2	-
Lcfp121196	Tyr-Gly-Thr	Amino acids and derivatives	Amino acids and derivatives	C15H21N3O6	340.15	136.08	339.143	[M+H]+	3	-	-	26639.9	-
MWS201477	Thr-Thr	Amino acids and derivatives	Amino acids and derivatives	C8H16N2O5	221.11	74.06	220.106	[M+H]+	3	-	-	26222.9	-
pme0116	Carnosine	Amino acids and derivatives	Amino acids and derivatives	C9H14N4O3	227.11	156.08	226.107	[M+H]+	3	305-84-0	C00386	26216.3	ko00340,ko00410,ko01100
MWS201388	Asn-Hyp	Amino acids and derivatives	Amino acids and derivatives	C9H15N3O5	246.11	141.07	245.101	[M+H]+	3	844640-50-2	-	25780.2	-
mws0636	L-Phenylalanyl-L-phenylalanine	Amino acids and derivatives	Amino acids and derivatives	C18H20N2O3	313.15	166.09	312.147	[M+H]+	3	2577-40-4	-	25169.9	-
Zbqp003165	Ile-Trp	Amino acids and derivatives	Amino acids and derivatives	C17H23N3O3	318.18	188.07	317.174	[M+H]+	2	13589-06-5	-	25162.5	-
MWS2413	N-Acetyl-beta-alanine	Amino acids and derivatives	Amino acids and derivatives	C5H9NO3	130.05	58.03	131.058	[M-H]-	3	3025-95-4	C01073	25058.8	ko00410
MWStz415	N-p-Coumaroyltyrosine	Amino acids and derivatives	Amino acids and derivatives	C18H17NO5	328.12	147.05	327.111	[M+H]+	3	77201-66-2	-	24487.7	-
MWStz170	Cyclo(L-Leu-trans-4-hydroxy-L-Pro)	Amino acids and derivatives	Amino acids and derivatives	C11H18N2O3	227.14	86.06	226.132	[M+H]+	3	115006-86-5	-	23854.9	-
MWSmce607	L-Threonine	Amino acids and derivatives	Amino acids and derivatives	C4H9NO3	120.07	56.05	119.058	[M+H]+	3	72-19-5	C00188	23633.5	ko00260,ko00261,ko00290,ko00470,ko00860,ko00970,ko01100,ko01110,ko01230,ko02010
Rfn04258	Ala-Leu-Phe	Amino acids and derivatives	Amino acids and derivatives	C18H27N3O4	350.21	157.13	349.2	[M+H]+	3	-	-	23462.8	-
MWS201397	Hyp-Val	Amino acids and derivatives	Amino acids and derivatives	C10H18N2O4	231.13	86.06	230.127	[M+H]+	3	-	-	23434.5	-
Wacyp02200	L-Glutamine tert-butyl ester	Amino acids and derivatives	Amino acids and derivatives	C9H18N2O3	203.14	84.04	202.132	[M+H]+	3	41444-88-6	-	23071	-
MWStz605	Abrine	Amino acids and derivatives	Amino acids and derivatives	C12H14N2O2	219.11	132.08	218.106	[M+H]+	3	526-31-8	C02983	21490.4	-
PD0456701	Phe Val Phe	Amino acids and derivatives	Amino acids and derivatives	C23H29N3O4	412.22	219.15	411.216	[M+H]+	3	-	-	21115.6	-
MWS201436	Lys-Thr	Amino acids and derivatives	Amino acids and derivatives	C10H21N3O4	248.16	84.08	247.153	[M+H]+	3	97791-84-9	-	20701.2	-
PD1000141	Leu-Gly-Pro*	Amino acids and derivatives	Amino acids and derivatives	C13H23N3O4	286.18	173.09	285.169	[M+H]+	3	-	-	20438.9	-
mws4052	1-Aminocyclopropane-1-carboxylate	Amino acids and derivatives	Amino acids and derivatives	C4H7NO2	102.06	56.05	101.048	[M+H]+	3	22059-21-8	C01234	19157.6	ko00270,ko01100,ko01110
MWSHC2030	Maculosin*	Amino acids and derivatives	Amino acids and derivatives	C14H16N2O3	261.12	136.08	260.116	[M+H]+	3	19786-36-8	C10605	18569.2	-
Zmdp001928	γ-L-Glutamyl-S-(trans-1-propenyl)-L-cysteine	Amino acids and derivatives	Amino acids and derivatives	C11H18N2O5S	291.1	130.05	290.094	[M+H]+	3	-	-	17664	-
Lcsp003475	Pro-Val-Leu	Amino acids and derivatives	Amino acids and derivatives	C16H29N3O4	328.22	169.14	327.216	[M+H]+	3	-	-	16622.1	-
mws4134	Glutathione disulfide	Amino acids and derivatives	Amino acids and derivatives	C20H32N6O12S2	611.14	306.08	612.152	[M-H]-	3	27025-41-8	C00127	16478	ko00480,ko01100,ko01240
MWS4471	N-Alpha-Acetyl-L-Asparagine	Amino acids and derivatives	Amino acids and derivatives	C6H10N2O4	173.06	58.03	174.064	[M-H]-	3	4033-40-3	-	16332.3	-
MWSHC20182	Cyclo(L-tyrosyl-D-proline)*	Amino acids and derivatives	Amino acids and derivatives	C14H16N2O3	261.12	136.08	260.116	[M+H]+	3	61117-56-4	-	15771.9	-
PD0609567	Leu Val Asp	Amino acids and derivatives	Amino acids and derivatives	C15H27N3O6	346.2	185.17	345.19	[M+H]+	3	-	-	15000	-
Sadp012596	Indole-3-acetyl-L-tryptophan	Amino acids and derivatives	Amino acids and derivatives	C21H19N3O3	362.15	130.06	361.143	[M+H]+	3	-	-	14708.1	-
Zbqp003540	L-isoleucyl-L-aspartyl-L-isoleucine	Amino acids and derivatives	Amino acids and derivatives	C16H29N3O6	360.21	198.11	359.206	[M+H]+	3	-	-	13865.8	-
mws0124	N-(3-Indolylacetyl)-L-alanine	Amino acids and derivatives	Amino acids and derivatives	C13H14N2O3	247.11	130.06	246.1	[M+H]+	3	57105-39-2	-	13665.5	-
Lcsp002545	Val-Asp-Ile	Amino acids and derivatives	Amino acids and derivatives	C15H27N3O6	346.2	215.1	345.19	[M+H]+	3	-	-	12942.3	-
Lcsp001958	Pro-Asn-Leu	Amino acids and derivatives	Amino acids and derivatives	C15H26N4O5	343.2	70.07	342.19	[M+H]+	2	-	-	12873.7	-
Zmdp000976	S-(2-Carboxypropyl)cysteine	Amino acids and derivatives	Amino acids and derivatives	C7H13NO4S	208.06	119.02	207.056	[M+H]+	3	6852-42-2	-	12375.2	-
Zbqn004682	N-(malonyl)tryptophan	Amino acids and derivatives	Amino acids and derivatives	C14H14N2O5	289.08	203.08	290.09	[M-H]-	3	-	-	11624.4	-
Lcyp000119	Dichotomide II	Amino acids and derivatives	Amino acids and derivatives	C18H17N3O4	340.13	211.09	339.122	[M+H]+	3	180681-40-7	-	11094.5	-
pmb2673	6-Hydroxydopaquinone	Amino acids and derivatives	Amino acids and derivatives	C9H9NO5	210.04	135.04	211.048	[M-H]-	3	135791-48-9	-	11073.2	-
MWS201433	Ala-Ser	Amino acids and derivatives	Amino acids and derivatives	C6H12N2O4	177.09	106.05	176.08	[M+H]+	3	3303-41-1	-	10745.5	-
pme0010	L-Serine	Amino acids and derivatives	Amino acids and derivatives	C3H7NO3	106.05	70.03	105.043	[M+H]+	3	56-45-1	C00065	10674.7	ko00260,ko00261,ko00270,ko00460,ko00470,ko00564,ko00600,ko00630,ko00920,ko00970,ko01100,ko01110,ko01200,ko01230,ko01240,ko02010
mws0715	Phenylacetylglutamine	Amino acids and derivatives	Amino acids and derivatives	C13H16N2O4	263.1	145.06	264.111	[M-H]-	3	28047-15-6	C04148	8593.68	ko00360
Lcsp001705	Pro-Ile-Asp	Amino acids and derivatives	Amino acids and derivatives	C15H25N3O6	344.18	70.06	343.174	[M+H]+	2	-	-	8324.99	-
Safp002024	Trp-Asp	Amino acids and derivatives	Amino acids and derivatives	C15H17N3O5	320.12	159.09	319.116	[M+H]+	3	-	-	7903.55	-
pme2853	Hexanoyl-L-glycine	Amino acids and derivatives	Amino acids and derivatives	C8H15NO3	172.1	74.02	173.105	[M-H]-	3	24003-67-6	-	7042.45	-
Lmbn001365	N-Hydroxy-L-isoleucine	Amino acids and derivatives	Amino acids and derivatives	C6H13NO3	146.08	102.06	147.089	[M-H]-	3	-	C20310	7013.9	ko00460,ko01110

## Sheet: Glycerol ester
Hmyn007168	LysoPG 16:0	Lipids	Glycerol ester	C22H45O9P	483.27	255.23	484.28	[M-H]-	2	-	-	5.98284e+07	-
Lmyn006011	Gingerglycolipid B	Lipids	Glycerol ester	C33H58O14	677.38	397.13	678.383	[M-H]-	1	88168-90-5	-	8.55209e+06	-
pmb0296	1-Oleoyl-Sn-Glycerol	Lipids	Glycerol ester	C21H40O4	357.3	265.25	356.293	[M+H]+	1	129784-87-8	-	6.12892e+06	-
Waptn06322	DGMG 18:2(2n isomer)	Lipids	Glycerol ester	C33H58O14	737.4	397.13	678.383	[M+CH3COO]-	1	-	-	5.69945e+06	-
MWStz396	Gingerglycolipid A	Lipids	Glycerol ester	C33H56O14	675.36	397.13	676.367	[M-H]-	1	145937-22-0	-	5.6416e+06	-
Lmhp112042	1-Linoleoylglycerol*	Lipids	Glycerol ester	C21H38O4	355.28	263.24	354.277	[M+H]+	1	2277-28-3	-	5.11408e+06	-
Lmhp012042	2-Linoleoylglycerol*	Lipids	Glycerol ester	C21H38O4	355.28	263.24	354.277	[M+H]+	1	3443-82-1	-	5.00845e+06	-
Waqkp06484	1-Linolenoylglycerol	Lipids	Glycerol ester	C21H36O4	353.27	261.22	352.261	[M+H]+	1	-	-	4.23282e+06	-
Waqkp05977	2-g-linolenoyl-glycerol	Lipids	Glycerol ester	C21H36O4	353.27	261.22	352.261	[M+H]+	2	-	-	3.71789e+06	-
Zbfn007626	1-Linoleoyl-2-Lysophosphatidic Acid Monobutylamine Ester*	Lipids	Glycerol ester	C25H48NO7P	504.31	279.23	505.317	[M-H]-	1	-	-	3.29542e+06	-
Hasp010605	MG(18:3(9Z,12Z,15Z)/0:0/0:0)	Lipids	Glycerol ester	C21H36O4	353.27	261.22	352.261	[M+H]+	1	129828-41-7	-	2.22552e+06	-
Safn014087	[(2R)-2-hydroxy-3-phosphonooxypropyl](Z)-hexadec-9-enoate	Lipids	Glycerol ester	C19H37O7P	407.22	153	408.228	[M-H]-	3	-	-	2.20667e+06	-
Wagn012030	2-Palmitoyl-Sn-Glycerol 3-O-Diglucoside	Lipids	Glycerol ester	C31H58O14	653.38	397.14	654.383	[M-H]-	2	-	-	2.19226e+06	-
Wagn011658	1-Palmitoyl-Sn-Glycerol 3-O-Diglucoside	Lipids	Glycerol ester	C31H58O14	653.38	397.14	654.383	[M-H]-	2	-	-	2.15482e+06	-
Lmyn006221	Gingerglycolipid C	Lipids	Glycerol ester	C33H60O14	679.39	397.13	680.398	[M-H]-	1	-	-	1.24787e+06	-
Lmsp010763	Monolinolenin*	Lipids	Glycerol ester	C21H36O4	353.27	261.22	352.261	[M+H]+	1	75685-85-7	-	1.21014e+06	-
Lmhp011388	2-α-Linolenoyl-glycerol*	Lipids	Glycerol ester	C21H36O4	353.27	261.22	352.261	[M+H]+	1	55268-58-1	-	1.18694e+06	-
Lmhp011562	1-α-Linolenoyl-glycerol*	Lipids	Glycerol ester	C21H36O4	353.27	261.22	352.261	[M+H]+	1	-	-	1.16881e+06	-
Waqkp07331	1-g-Linoleoyl-glycerol*	Lipids	Glycerol ester	C21H38O4	355.29	263.24	354.277	[M+H]+	1	-	-	991995	-
Waptn05947	DGMG 18:3	Lipids	Glycerol ester	C33H56O14	735.38	397.13	676.367	[M+CH3COO]-	1	-	-	864395	-
Waptn06085	DGMG 18:3(2n isomer)	Lipids	Glycerol ester	C33H56O14	735.38	397.13	676.367	[M+CH3COO]-	1	-	-	778728	-
Lmfp009701	Glycerol 9,11,13-octadecatrienoyl ester*	Lipids	Glycerol ester	C21H36O4	353.27	261.22	352.261	[M+H]+	1	-	-	768149	-
Zbfn008434	1-O-Linoleoyl-3-O-galactopyranosyl-L-glycerol	Lipids	Glycerol ester	C27H48O9	515.32	279.23	516.33	[M-H]-	1	-	-	540909	-
Wahln11151	Icosanedioic Acid 1-(2,3-Dihydroxypropyl) Ester	Lipids	Glycerol ester	C23H44O6	415.31	341.27	416.314	[M-H]-	1	-	-	490598	-
Waptn06683	DGMG 18:1(2n isomer)	Lipids	Glycerol ester	C33H60O14	739.41	397.13	680.398	[M+CH3COO]-	1	-	-	445703	-
Waqkp05282	1-g-linolenoyl-glycerol	Lipids	Glycerol ester	C21H36O4	353.27	261.22	352.261	[M+H]+	1	-	-	353287	-
Safn013183	Oleoylglycerone phosphate	Lipids	Glycerol ester	C21H39O7P	433.23	152.99	434.243	[M-H]-	3	-	C03630	312199	-
MWSmce549	1-Monomyristin	Lipids	Glycerol ester	C17H34O4	303.25	57.07	302.246	[M+H]+	3	589-68-4	-	305507	-
Walp013004	Glycidyl Linoleate*	Lipids	Glycerol ester	C21H36O3	337.27	263.24	336.266	[M+H]+	1	24305-63-3	-	305077	-
Lmhp009384	1-Linoleoylglycerol-2,3-di-O-glucoside*	Lipids	Glycerol ester	C33H58O14	679.39	263.24	678.383	[M+H]+	1	-	-	293361	-
Lmhp009190	2-Linoleoylglycerol-1,3-di-O-glucoside*	Lipids	Glycerol ester	C33H58O14	679.39	263.24	678.383	[M+H]+	1	-	-	280145	-
Lmhp008744	1-α-Linolenoyl-glycerol-2,3-di-O-glucoside	Lipids	Glycerol ester	C33H56O14	677.37	261.22	676.367	[M+H]+	2	-	-	211787	-
Waptn06507	DGMG 18:1	Lipids	Glycerol ester	C33H60O14	739.41	397.13	680.398	[M+CH3COO]-	1	-	-	199972	-
Sasp011923	Glycidyl oleate	Lipids	Glycerol ester	C21H38O3	339.29	69.07	338.282	[M+H]+	1	5431-33-4	C19426	181458	-
Walp012785	(Oxiran-2-yl)methyl octadeca-9,12-dienoate*	Lipids	Glycerol ester	C21H36O3	337.27	263.24	336.266	[M+H]+	1	856386-19-1	-	173307	-
Waptn06182	DGMG 18:2	Lipids	Glycerol ester	C33H58O14	737.4	397.13	678.383	[M+CH3COO]-	1	-	-	170770	-
Walp012598	1-Palmitoleoyl-Glycerol*	Lipids	Glycerol ester	C19H36O4	329.27	237.22	328.261	[M+H]+	1	-	-	151263	-
Waqkp07598	2-g-Linoleoyl-glycerol*	Lipids	Glycerol ester	C21H38O4	355.29	263.24	354.277	[M+H]+	1	-	-	142954	-
Rap0011209	Monostearin	Lipids	Glycerol ester	C21H42O4	359.32	71.09	358.308	[M+H]+	3	123-94-4	-	124906	-
pmb1562	1-Stearidonoyl-Glycerol	Lipids	Glycerol ester	C21H34O4	351.25	147.12	350.246	[M+H]+	1	-	-	114805	-
Lmhp010334	2-Linoleoylglycerol-1-O-glucoside*	Lipids	Glycerol ester	C27H48O9	517.34	263.24	516.33	[M+H]+	1	-	-	112627	-
Hmyn007087	LysoPI 16:0	Lipids	Glycerol ester	C25H49O11P	555.29	225	556.301	[M-H]-	3	-	-	103930	-
Lmhp010573	1-Linoleoylglycerol-3-O-glucoside*	Lipids	Glycerol ester	C27H48O9	517.34	263.24	516.33	[M+H]+	1	-	-	97535.3	-
Wasn014341	LysoPA(18:3(9Z,12Z,15Z)/0:0)	Lipids	Glycerol ester	C21H37O7P	431.22	153	432.228	[M-H]-	2	-	-	74968.4	-
Lmhp009526	2-α-Linolenoyl-glycerol-1-O-glucoside*	Lipids	Glycerol ester	C27H46O9	515.32	261.22	514.314	[M+H]+	1	-	-	73556.6	-
Lmhp009773	1-α-Linolenoyl-glycerol-3-O-glucoside*	Lipids	Glycerol ester	C27H46O9	515.32	261.22	514.314	[M+H]+	1	-	-	65056.2	-
Lmhp008513	2-α-Linolenoyl-glycerol-1,3-di-O-glucoside	Lipids	Glycerol ester	C33H56O14	677.37	261.22	676.367	[M+H]+	1	-	-	41720.9	-
Lmqn008975	PA(18:2/0:0)	Lipids	Glycerol ester	C21H39O7P	433.23	152.99	434.243	[M-H]-	2	-	-	38170.4	-
Lmxp010913	1-(9Z-Octadecenoyl)-2-(9-oxo-nonanoyl)-sn-glycero-3-phosphocholine	Lipids	Glycerol ester	C35H66NO9P	676.45	184.08	675.447	[M+H]+	2	-	-	20263.4	-
Walp012413	2-Palmitoleoyl-Glycerol*	Lipids	Glycerol ester	C19H36O4	329.27	237.22	328.261	[M+H]+	1	-	-	16193.3	-
pmp001284	Monopalmitin*	Lipids	Glycerol ester	C19H38O4	331.28	313.27	330.277	[M+H]+	1	542-44-9	-	16187.4	-
Hmyn007081	LysoPG 16:1	Lipids	Glycerol ester	C22H43O9P	481.25	245.04	482.264	[M-H]-	3	-	-	8144.7	-
Lmxp006440	2-Palmitoylglycerol*	Lipids	Glycerol ester	C19H38O4	331.28	313.27	330.277	[M+H]+	1	23470-00-0	-	6894.6	-

## Sheet: Nucleotides and derivatives
Zkep02152	Cyclic AMP*	Nucleotides and derivatives	Nucleotides and derivatives	C10H12N5O6P	330.06	136.06	329.053	[M+H]+	3	-	-	254047	-
Zmjp000966	Vidarabine	Nucleotides and derivatives	Nucleotides and derivatives	C10H13N5O4	268.11	136.06	267.097	[M+H]+	3	5536-17-4	-	2.03272e+08	-
pme0230	Adenosine*	Nucleotides and derivatives	Nucleotides and derivatives	C10H13N5O4	268.1	136.06	267.097	[M+H]+	1	58-61-7	C00212	1.99036e+08	ko00230,ko01100,ko01232,ko02010
Wcjp001256	9-Alpha-Ribofuranosyladenine*	Nucleotides and derivatives	Nucleotides and derivatives	C10H13N5O4	268.1	136.06	267.097	[M+H]+	1	-	-	1.96135e+08	-
Zmsp001773	9-Arabinosyladenine*	Nucleotides and derivatives	Nucleotides and derivatives	C10H13N5O4	268.11	136.07	267.097	[M+H]+	1	-	-	1.92608e+08	-
pme3961	Deoxyadenosine*	Nucleotides and derivatives	Nucleotides and derivatives	C10H13N5O3	252.11	136.06	251.102	[M+H]+	1	958-09-8	C00559	5.38119e+07	ko00230,ko01100,ko01232,ko02010
MWSmce116	5'-Deoxyadenosine*	Nucleotides and derivatives	Nucleotides and derivatives	C10H13N5O3	252.1	136.06	251.102	[M+H]+	1	4754-39-6	C05198	4.30303e+07	-
PDP123557	(2R,3R,4S)-2-(6-aminopurin-9-yl)-4-(hydroxymethyl)oxolan-3-ol*	Nucleotides and derivatives	Nucleotides and derivatives	C10H13N5O3	252.11	136.06	251.102	[M+H]+	1	19200-56-7	-	4.00089e+07	-
Sadp001651	2-amino-7-[(2R,3R,4R,5R)-3,4-dihydroxy-5-(hydroxymethyl)oxolan-2-yl]-1H-purin-6-one*	Nucleotides and derivatives	Nucleotides and derivatives	C10H13N5O5	284.1	152.06	283.092	[M+H]+	1	-	-	3.47156e+07	-
mws1715	Cordycepin*	Nucleotides and derivatives	Nucleotides and derivatives	C10H13N5O3	252.11	136.06	251.102	[M+H]+	1	73-03-0	C08431	3.25925e+07	-
Sadp001874	Methylthioadenosine sulfoxide	Nucleotides and derivatives	Nucleotides and derivatives	C11H15N5O4S	314.09	136.06	313.084	[M+H]+	1	3387-65-3	-	2.86209e+07	-
PDP256276	6-amino-9-[(2R,3R,4S,5R)-3,4-dihydroxy-5-(hydroxymethyl)oxolan-2-yl]-8H-purin-2-one*	Nucleotides and derivatives	Nucleotides and derivatives	C10H13N5O5	284.1	152.06	283.092	[M+H]+	1	-	-	2.58866e+07	-
pme1178	Guanosine*	Nucleotides and derivatives	Nucleotides and derivatives	C10H13N5O5	284.1	152.06	283.092	[M+H]+	1	118-00-3	C00387	1.66989e+07	ko00230,ko01100,ko01232,ko02010
pme1119	Inosine	Nucleotides and derivatives	Nucleotides and derivatives	C10H12N4O5	269.09	137.05	268.081	[M+H]+	1	58-63-9	C00294	1.20185e+07	ko00230,ko01100,ko01232,ko02010
pmb0374	2-Aminopurine	Nucleotides and derivatives	Nucleotides and derivatives	C5H5N5	136.06	119.04	135.054	[M+H]+	1	452-06-2	-	1.1167e+07	-
mws0668	Xanthosine	Nucleotides and derivatives	Nucleotides and derivatives	C10H12N4O6	283.07	151.03	284.076	[M-H]-	1	146-80-5	C01762	5.60111e+06	ko00230,ko00232,ko01100,ko01110,ko01232,ko02010
Lmqp000329	Aminoimidazole ribotide	Nucleotides and derivatives	Nucleotides and derivatives	C8H14N3O7P	296.07	104.11	295.057	[M+H]+	1	25635-88-5	C03373	5.17549e+06	ko00230,ko00730,ko00860,ko01100,ko01110,ko01240
pme2776	Deoxyinosine	Nucleotides and derivatives	Nucleotides and derivatives	C10H12N4O4	253.09	137.05	252.086	[M+H]+	2	890-38-0	C05512	5.16294e+06	ko00230,ko01100,ko01232,ko02010
pme1184	Deoxyguanosine*	Nucleotides and derivatives	Nucleotides and derivatives	C10H13N5O4	268.1	152.06	267.097	[M+H]+	3	961-07-9	C00330	4.98254e+06	ko00230,ko01100,ko01232,ko02010
mws1060	9-(Arabinosyl)hypoxanthine	Nucleotides and derivatives	Nucleotides and derivatives	C10H12N4O5	267.07	135.03	268.081	[M-H]-	2	7013-16-3	-	4.29383e+06	-
pme3967	2-(Dimethylamino)guanosine*	Nucleotides and derivatives	Nucleotides and derivatives	C12H17N5O5	312.13	180.09	311.123	[M+H]+	3	2140-67-2	-	4.16092e+06	-
PD0733604	5'-Deoxyguanosine*	Nucleotides and derivatives	Nucleotides and derivatives	C10H13N5O4	268.1	152.06	267.097	[M+H]+	3	-	-	4.1279e+06	-
MWSHC2054	Adenine	Nucleotides and derivatives	Nucleotides and derivatives	C5H5N5	136.06	119.04	135.054	[M+H]+	1	73-24-5	C00147	3.90427e+06	ko00230,ko00908,ko01100,ko01110,ko01232
Lmcp002302	N6-(2-Hydroxyethyl)adenosine*	Nucleotides and derivatives	Nucleotides and derivatives	C12H17N5O5	312.13	180.09	311.123	[M+H]+	3	4338-48-1	-	3.56099e+06	-
ML10180524	Cytarabine	Nucleotides and derivatives	Nucleotides and derivatives	C9H13N3O5	244.09	112.05	243.085	[M+H]+	2	147-94-4	C02961	3.02918e+06	-
pme3337	Succinyladenosine	Nucleotides and derivatives	Nucleotides and derivatives	C14H17N5O8	384.12	252.07	383.108	[M+H]+	1	4542-23-8	-	2.74168e+06	-
pmb0197	N7-Methylguanosine	Nucleotides and derivatives	Nucleotides and derivatives	C11H15N5O5	298.11	166.07	297.107	[M+H]+	1	20244-86-4	C20674	2.39536e+06	-
mws0847	1-Methyladenine	Nucleotides and derivatives	Nucleotides and derivatives	C6H7N5	150.08	133.05	149.07	[M+H]+	1	5142-22-3	C02216	2.19155e+06	-
PDP135898	8-(benzylamino)-9-[3,4-dihydroxy-5-(hydroxymethyl)oxolan-2-yl]-1H-purin-6-one	Nucleotides and derivatives	Nucleotides and derivatives	C17H19N5O5	374.15	242.1	373.139	[M+H]+	1	-	-	1.9741e+06	-
MWS4354	N6-methyladenosine	Nucleotides and derivatives	Nucleotides and derivatives	C11H15N5O4	282.12	150.08	281.112	[M+H]+	2	1867-73-8	-	1.92116e+06	-
MWSmce333	Isoguanosine	Nucleotides and derivatives	Nucleotides and derivatives	C10H13N5O5	284.1	152.06	283.092	[M+H]+	3	1818-71-9	C08432	1.90505e+06	-
mws0984	Sepiapterin	Nucleotides and derivatives	Nucleotides and derivatives	C9H11N5O3	236.08	164.06	237.086	[M-H]-	2	17094-01-8	C00835	1.89931e+06	ko00790,ko01100
pme3732	Cytidine*	Nucleotides and derivatives	Nucleotides and derivatives	C9H13N3O5	244.09	112.05	243.085	[M+H]+	3	65-46-3	C00475	1.84086e+06	ko00240,ko01100,ko01232,ko02010
PDP030196	6-amino-3-pentofuranosylpyrimidin-4(3h)-one*	Nucleotides and derivatives	Nucleotides and derivatives	C9H13N3O5	244.09	112.05	243.085	[M+H]+	3	-	-	1.55881e+06	-
mws0248	Uridine	Nucleotides and derivatives	Nucleotides and derivatives	C9H12N2O6	243.06	110.02	244.07	[M-H]-	1	58-96-8	C00299	1.498e+06	ko00240,ko01100,ko01232,ko02010
Sadp001120	5'-Dehydroadenosine	Nucleotides and derivatives	Nucleotides and derivatives	C10H11N5O4	266.09	104.07	265.081	[M+H]+	3	3110-98-3	C11500	1.28953e+06	-
Rfn01527	2'-Deoxy-3-methyluridine*	Nucleotides and derivatives	Nucleotides and derivatives	C10H14N2O5	243.1	127.05	242.09	[M+H]+	3	24514-32-7	-	1.20906e+06	-
Sadp001334	2'-O-Methylcytidine	Nucleotides and derivatives	Nucleotides and derivatives	C10H15N3O5	258.11	112.05	257.101	[M+H]+	3	2140-72-9	-	1.14496e+06	-
MWS5173	Isocytosine	Nucleotides and derivatives	Nucleotides and derivatives	C4H5N3O	112.05	70.03	111.043	[M+H]+	2	108-53-2	-	1.08792e+06	-
pme1474	5'-Methylthioadenosine	Nucleotides and derivatives	Nucleotides and derivatives	C11H15N5O3S	298.1	136.06	297.09	[M+H]+	1	2457-80-9	C00170	1.00538e+06	ko00270,ko00908,ko01100
pme1194	Deoxycytidine	Nucleotides and derivatives	Nucleotides and derivatives	C9H13N3O4	228.1	112.05	227.091	[M+H]+	2	951-77-9	C00881	979607	ko00240,ko01100,ko01232,ko02010
mws0251	Thymine	Nucleotides and derivatives	Nucleotides and derivatives	C5H6N2O2	127.05	110.02	126.043	[M+H]+	3	65-71-4	C00178	973406	ko00240,ko01100,ko01232
PDP268169	3-[3,4-dihydroxy-5-(hydroxymethyl)oxolan-2-yl]-2-oxo-1H-imidazole-5-carbaldehyde	Nucleotides and derivatives	Nucleotides and derivatives	C9H12N2O6	245.08	113.04	244.07	[M+H]+	1	-	-	909955	-
PDP153768	Oxanosine	Nucleotides and derivatives	Nucleotides and derivatives	C10H12N4O6	285.08	153.04	284.076	[M+H]+	1	80394-72-5	-	814849	-
Hmhp001812	2'-O-Methyladenosine*	Nucleotides and derivatives	Nucleotides and derivatives	C11H15N5O4	282.12	136.06	281.112	[M+H]+	3	2140-79-6	-	806298	-
Lcfp121130	9-Riburonosyladenine	Nucleotides and derivatives	Nucleotides and derivatives	C10H11N5O5	282.08	136.06	281.076	[M+H]+	3	3415-09-6	C11501	789289	-
Rfn02084	5'-O-methyladenosine*	Nucleotides and derivatives	Nucleotides and derivatives	C11H15N5O4	282.12	136.06	281.112	[M+H]+	3	139468-46-5	-	720190	-
pmb0964	Isopentenyladenine-7-N-glucoside	Nucleotides and derivatives	Nucleotides and derivatives	C16H23N5O5	366.18	204.12	365.17	[M+H]+	3	-	-	701456	-
mws0255	Cytosine	Nucleotides and derivatives	Nucleotides and derivatives	C4H5N3O	112.05	95.02	111.043	[M+H]+	2	71-30-7	C00380	613117	ko00240,ko01100,ko01232
Lcfp023920	Alloxanthine	Nucleotides and derivatives	Nucleotides and derivatives	C5H4N4O2	153.04	136.01	152.033	[M+H]+	1	2465-59-0	C07599	565898	-
PD0452605	5-methyl-3'-deoxyuridine*	Nucleotides and derivatives	Nucleotides and derivatives	C10H14N2O5	243.1	127.05	242.09	[M+H]+	3	7084-29-9	-	550753	-
pme0264	Thymidine*	Nucleotides and derivatives	Nucleotides and derivatives	C10H14N2O5	243.1	127.05	242.09	[M+H]+	3	50-89-5	C00214	531579	ko00240,ko01100,ko01232
mws0884	3',5'-Cyclic AMP	Nucleotides and derivatives	Nucleotides and derivatives	C10H12N5O6P	328.05	134.05	329.053	[M-H]-	2	60-92-4	C00575	504692	ko00230,ko01100
Sadp002087	2'-O-Methylguanosine	Nucleotides and derivatives	Nucleotides and derivatives	C11H15N5O5	298.11	152.06	297.107	[M+H]+	2	-	-	476524	-
PDP118167	8-(morpholin-4-yl)-9-(beta-D-ribofuranosyl)-9H-purin-6-ol	Nucleotides and derivatives	Nucleotides and derivatives	C14H19N5O6	354.14	222.1	353.134	[M+H]+	2	-	-	468959	-
Lcfp013143	N(6)-OH-Me-Adenosine*	Nucleotides and derivatives	Nucleotides and derivatives	C11H15N5O5	298.11	136.06	297.107	[M+H]+	2	-	-	458978	-
MWSmce295	Spongouridine	Nucleotides and derivatives	Nucleotides and derivatives	C9H12N2O6	245.07	113.03	244.07	[M+H]+	2	3083-77-0	C16745	450590	-
Wcfp002357	N6-Threonylcarbamoyladenosine	Nucleotides and derivatives	Nucleotides and derivatives	C15H20N6O8	413.14	162.04	412.134	[M+H]+	3	24719-82-2	-	443717	-
pmc0281	Ribosyladenosine	Nucleotides and derivatives	Nucleotides and derivatives	C15H21N5O8	400.15	136.06	399.139	[M+H]+	3	-	-	401604	-
Zken000398	UMP	Nucleotides and derivatives	Nucleotides and derivatives	C9H13N2O9P	323.03	111.02	324.036	[M-H]-	3	58-97-9	C00105	386357	ko00240,ko01100,ko01232,ko01240
PDP194416	3-Methyl-deoxycytidine*	Nucleotides and derivatives	Nucleotides and derivatives	C10H15N3O4	242.11	126.07	241.106	[M+H]+	2	-	-	379408	-
Rfn01132	Psicofuranine*	Nucleotides and derivatives	Nucleotides and derivatives	C11H15N5O5	298.12	136.06	297.107	[M+H]+	2	1874-54-0	-	341480	-
PD0592635	Adenosine 2',3'-cyclic phosphate*	Nucleotides and derivatives	Nucleotides and derivatives	C10H12N5O6P	330.06	136.06	329.053	[M+H]+	3	634-01-5	-	291824	-
Zkep122260	6-Methylaminopurine	Nucleotides and derivatives	Nucleotides and derivatives	C6H7N5	150.08	123.06	149.07	[M+H]+	2	443-72-1	C08434	289216	-
MWS2910	5-Methyl-2'-deoxycytidine*	Nucleotides and derivatives	Nucleotides and derivatives	C10H15N3O4	242.11	126.07	241.106	[M+H]+	2	838-07-3	C03592	282156	-
Safp000738	5-Methylcytidine	Nucleotides and derivatives	Nucleotides and derivatives	C10H15N3O5	258.11	126.07	257.101	[M+H]+	3	2140-61-6	-	262689	-
pme0183	Isoguanine	Nucleotides and derivatives	Nucleotides and derivatives	C5H5N5O	152.06	135.03	151.049	[M+H]+	2	3373-53-3	-	249001	-
Lcfp121222	6-[(4-hydroxy-3-methylbut-2-enyl)amino]-3,7-dihydropurin-2-one	Nucleotides and derivatives	Nucleotides and derivatives	C10H13N5O2	236.11	152.06	235.107	[M+H]+	3	-	-	241893	-
MWSslk118	2,2'-Cyclouridine	Nucleotides and derivatives	Nucleotides and derivatives	C9H10N2O5	227.07	136.04	226.059	[M+H]+	3	3736-77-4	-	236822	-
mws0572	5-Methylcytosine	Nucleotides and derivatives	Nucleotides and derivatives	C5H7N3O	126.07	109.04	125.059	[M+H]+	3	554-01-8	C02376	228857	ko00240,ko01100
HJAP106	N6-(4-hydroxybenzyl)adenine	Nucleotides and derivatives	Nucleotides and derivatives	C12H11N5O	242.1	136.06	241.096	[M+H]+	3	80054-30-4	-	222823	-
mws0976	Pseudouridine	Nucleotides and derivatives	Nucleotides and derivatives	C9H12N2O6	243.06	153.03	244.07	[M-H]-	3	1445-07-4	C02067	216306	ko00240,ko01100
pme3184	dAMP	Nucleotides and derivatives	Nucleotides and derivatives	C10H14N5O6P	332.08	136.06	331.068	[M+H]+	3	653-63-4	C00360	204334	ko00230,ko01100,ko01232
pmb2507	2-Deoxy-D-ribose 1-phosphate	Nucleotides and derivatives	Nucleotides and derivatives	C5H11O7P	213.02	96.97	214.024	[M-H]-	3	17210-42-3	C00672	201413	ko00030,ko00240,ko01100
Sadp000708	Vicioside	Nucleotides and derivatives	Nucleotides and derivatives	C10H16N4O7	305.11	143.06	304.102	[M+H]+	3	-	-	193919	-
Zmmp000969	5-Ribofuranosylnicotinamide	Nucleotides and derivatives	Nucleotides and derivatives	C11H14N2O5	255.1	123.06	254.09	[M+H]+	3	107325-67-7	-	189865	-
Rn00864	dGMP	Nucleotides and derivatives	Nucleotides and derivatives	C10H14N5O7P	346.05	78.96	347.063	[M-H]-	1	902-04-5	-	189661	-
pme0256	Xanthine	Nucleotides and derivatives	Nucleotides and derivatives	C5H4N4O2	151.03	108.02	152.033	[M-H]-	3	69-89-6	C00385	188425	ko00230,ko00232,ko01100,ko01110,ko01232
Wayyp01563	1-methylguanosine	Nucleotides and derivatives	Nucleotides and derivatives	C11H15N5O5	298.11	149.04	297.107	[M+H]+	3	-	-	183807	-
PDP153833	3'-(1-Butylphosphoryl)adenosine	Nucleotides and derivatives	Nucleotides and derivatives	C14H22N5O7P	404.13	136.06	403.126	[M+H]+	2	52278-63-4	-	166701	-
Lmqn000780	UDP-N-acetyl-alpha-D-glucosamine	Nucleotides and derivatives	Nucleotides and derivatives	C17H27N3O17P2	606.08	384.98	607.082	[M-H]-	2	528-04-1	C00043	150252	ko00520,ko00524,ko01100,ko01250
pmb0981	AMP	Nucleotides and derivatives	Nucleotides and derivatives	C10H14N5O7P	348.07	136.06	347.063	[M+H]+	3	61-19-8	C00020	140424	ko00230,ko00908,ko01100,ko01110,ko01232,ko01240
MWS2027	Barbiturate	Nucleotides and derivatives	Nucleotides and derivatives	C4H4N2O3	129.03	69	128.022	[M+H]+	3	67-52-7	C00813	133859	ko00240,ko01100
MWSslk102	6-Chloropurine	Nucleotides and derivatives	Nucleotides and derivatives	C5H3ClN4	155.01	119.04	154.005	[M+H]+	3	87-42-3	-	132139	-
Zmjn001030	Adenosine 2'-phosphate	Nucleotides and derivatives	Nucleotides and derivatives	C10H14N5O7P	346.06	211	347.063	[M-H]-	3	130-49-4	C00946	120908	-
pme0257	Uracil	Nucleotides and derivatives	Nucleotides and derivatives	C4H4N2O2	111.02	67.03	112.027	[M-H]-	3	66-22-8	C00106	119878	ko00240,ko00410,ko00770,ko01100,ko01232
MWSmce326	AICAR phosphate (Acadesine phosphate)	Nucleotides and derivatives	Nucleotides and derivatives	C9H17N4O9P	355.06	96.97	356.073	[M-H]-	3	681006-28-0	-	117615	-
pme1109	Guanine*	Nucleotides and derivatives	Nucleotides and derivatives	C5H5N5O	152.06	135.03	151.049	[M+H]+	2	73-40-5	C00242	107937	ko00230,ko01100,ko01232
pme0033	Hypoxanthine	Nucleotides and derivatives	Nucleotides and derivatives	C5H4N4O	137.05	119.04	136.038	[M+H]+	2	68-94-0	C00262	101212	ko00230,ko01100,ko01232
pme1173	Allopurinol	Nucleotides and derivatives	Nucleotides and derivatives	C5H4N4O	137.05	110.03	136.038	[M+H]+	1	315-30-0	-	92095.9	-
pme1373	dCMP	Nucleotides and derivatives	Nucleotides and derivatives	C9H14N3O7P	306.05	110.04	307.057	[M-H]-	3	1032-65-1	C00239	88603.3	ko00240,ko01100,ko01232
Wayyn00885	Phosphoribosyl-AMP	Nucleotides and derivatives	Nucleotides and derivatives	C15H23N5O14P2	558.06	191.02	559.072	[M-H]-	3	-	-	88145.6	-
Sadp001224	4-Amino-6-hydroxypyrazolo[3,4-d]pyrimidine*	Nucleotides and derivatives	Nucleotides and derivatives	C5H5N5O	152.06	135.03	151.049	[M+H]+	2	-	-	84888.6	-
Zken000214	1-amino ribose 5-phosphate	Nucleotides and derivatives	Nucleotides and derivatives	C5H12NO8P	244.02	128.04	245.03	[M-H]-	3	-	-	74777.7	-
Safn000221	UDP-D-galactose	Nucleotides and derivatives	Nucleotides and derivatives	C15H24N2O17P2	565.05	323.03	566.055	[M-H]-	2	-	-	71715.2	-
Safn001322	2-Methylguanosine	Nucleotides and derivatives	Nucleotides and derivatives	C11H15N5O5	296.1	150.04	297.107	[M-H]-	1	2140-77-4	-	63684.1	-
MWSslk257	CMP	Nucleotides and derivatives	Nucleotides and derivatives	C9H14N3O8P	324.06	112.05	323.052	[M+H]+	3	63-37-6	C00055	59511.9	ko00240,ko01100,ko01232
Cmdn000784	Urate	Nucleotides and derivatives	Nucleotides and derivatives	C5H4N4O3	167.02	124.01	168.028	[M-H]-	1	69-93-2	C00366	56586.4	ko00230,ko01100
Rfn02810	6-[(9H-purin-6-yl)amino]hexanoic acid	Nucleotides and derivatives	Nucleotides and derivatives	C11H15N5O2	250.13	136.06	249.123	[M+H]+	3	-	-	55037.2	-
pme2060	N6-(Delta2-Isopentenyl)-adenine	Nucleotides and derivatives	Nucleotides and derivatives	C10H13N5	204.12	136.06	203.117	[M+H]+	3	2365-40-4	C04083	48375.6	ko00908,ko01110,ko04075
pme2117	ADP*	Nucleotides and derivatives	Nucleotides and derivatives	C10H15N5O10P2	426.02	158.93	427.029	[M-H]-	3	58-64-0	C00008	47546.6	ko00190,ko00195,ko00230,ko00908,ko01100,ko01110,ko01232,ko01240
pmc0066	2'-Deoxyinosine 5'-phosphate	Nucleotides and derivatives	Nucleotides and derivatives	C10H13N4O7P	333.06	137.05	332.052	[M+H]+	3	3393-18-8	C06196	45100.5	ko00230,ko01232
pmb2922	UDP-glucose	Nucleotides and derivatives	Nucleotides and derivatives	C15H24N2O17P2	565.05	323.03	566.055	[M-H]-	1	133-89-1	C00029	44942.7	ko00040,ko00052,ko00053,ko00500,ko00520,ko00524,ko00561,ko00908,ko01100,ko01110,ko01240,ko01250
Zkep00865	GDP	Nucleotides and derivatives	Nucleotides and derivatives	C10H15N5O11P2	444.03	152.06	443.024	[M+H]+	3	-	C00035	43533	ko00230,ko01100,ko01232,ko04144
Rfn005893	Dihydrouric acid	Nucleotides and derivatives	Nucleotides and derivatives	C5H4N4O3	167.02	124.02	168.028	[M-H]-	2	-	-	42676.4	-
Zken115188	Pseudouridine 5'-phosphate	Nucleotides and derivatives	Nucleotides and derivatives	C9H13N2O9P	323.03	211	324.036	[M-H]-	3	1157-60-4	C01168	40918.1	ko00240,ko01100
pme2879	5-Hydroxymethyluracil	Nucleotides and derivatives	Nucleotides and derivatives	C5H6N2O3	141.03	123.02	142.038	[M-H]-	3	4433-40-3	C03088	35627.1	-
MWS2984	8-Azaguanine	Nucleotides and derivatives	Nucleotides and derivatives	C4H4N6O	153.05	136.03	152.045	[M+H]+	2	134-58-7	-	35194.7	-
Sadp002803	Penciclovir	Nucleotides and derivatives	Nucleotides and derivatives	C10H15N5O3	254.13	152.06	253.118	[M+H]+	3	39809-25-1	C07417	33908	-
MWS0155	N6-(1,2-Dicarboxyethyl)-AMP	Nucleotides and derivatives	Nucleotides and derivatives	C14H18N5O11P	462.07	96.97	463.074	[M-H]-	3	19046-78-7	C03794	33562.2	ko00230,ko00250,ko01100,ko01232,ko01240
PD0808513	2'-Fluoro-2',3'-dideoxyadenosine	Nucleotides and derivatives	Nucleotides and derivatives	C10H12FN5O2	254.1	136.08	253.097	[M+H]+	3	-	-	32248.6	-
PD0176313	3'-Amino-3'-deoxyadenosine	Nucleotides and derivatives	Nucleotides and derivatives	C10H14N6O3	267.12	119.04	266.113	[M+H]+	3	26315-51-5	-	31416.1	-
mws0663	1,7-Dimethylxanthine	Nucleotides and derivatives	Nucleotides and derivatives	C7H8N4O2	181.07	124.05	180.065	[M+H]+	3	611-59-6	C13747	27080.7	ko00232,ko01100,ko01110
mws0609	3',5'-Cyclic GMP	Nucleotides and derivatives	Nucleotides and derivatives	C10H12N5O7P	344.04	150.04	345.047	[M-H]-	3	7665-99-8	C00942	19412.8	ko00230,ko01100,ko04075
Zkep1545	Guanosine-5'-monophosphate	Nucleotides and derivatives	Nucleotides and derivatives	C10H14N5O8P	364.06	152.05	363.058	[M+H]+	3	-	-	19302.6	-
pmf0289	Isopentenyl adenosine	Nucleotides and derivatives	Nucleotides and derivatives	C15H21N5O4	336.17	148.06	335.159	[M+H]+	3	7724-76-7	C16427	18527.4	ko00908,ko01110
Rn00844	dGDP*	Nucleotides and derivatives	Nucleotides and derivatives	C10H15N5O10P2	426.02	158.93	427.029	[M-H]-	3	-	-	13307.4	-
PD0359955	2-methylthio-n6-(4-hydroxy-3-methylbut-2-enyl)adenosine	Nucleotides and derivatives	Nucleotides and derivatives	C16H23N5O5S	398.15	266.11	397.142	[M+H]+	3	-	-	12812.9	-
mws1641	2,4-Dihydroxypteridine	Nucleotides and derivatives	Nucleotides and derivatives	C6H4N4O2	165.04	120.02	164.033	[M+H]+	3	487-21-8	C03212	11704.4	-
mws1305	6-Benzylaminopurine	Nucleotides and derivatives	Nucleotides and derivatives	C12H11N5	224.09	133.04	225.101	[M-H]-	3	1214-39-7	C11263	8569.83	-

## Sheet: Sphingolipids
pmb2221	Phytosphingosine	Lipids	Sphingolipids	C18H39NO3	318.3	60.04	317.293	[M+H]+	1	554-62-1	C12144	2.49272e+07	ko00600,ko01100
Lmbp005578	4-Hydroxy-8-sphingenine	Lipids	Sphingolipids	C18H37NO3	316.28	60.04	315.277	[M+H]+	2	-	-	1.3301e+07	-
Wasyqp6350	Dehydrophytosphingosine*	Lipids	Sphingolipids	C18H37NO3	316.29	60.04	315.277	[M+H]+	1	-	-	1.26208e+07	-
PD0462863	2-aminooctadec-12-ene-1,3,4-triol*	Lipids	Sphingolipids	C18H37NO3	316.29	60.04	315.277	[M+H]+	1	-	-	1.2573e+07	-
Wasyqp5995	2-Aminooctadecane-1,5,17-triol	Lipids	Sphingolipids	C18H39NO3	318.3	256.26	317.293	[M+H]+	3	-	-	1.11502e+07	-
ML10195036	3-Dehydrosphinganine	Lipids	Sphingolipids	C18H37NO2	300.3	60.05	299.282	[M+H]+	3	16105-69-4	C02934	4.61953e+06	ko00600,ko01100
Walp007043	2-Aminohexadecane-1,4-diol	Lipids	Sphingolipids	C16H35NO2	274.27	88.08	273.267	[M+H]+	3	-	-	4.07384e+06	-
Walp007182	2-Aminohexadecane-1,15-diol	Lipids	Sphingolipids	C16H35NO2	274.27	88.08	273.267	[M+H]+	3	-	-	3.76754e+06	-
pmp001264	Hexadecylsphingosine	Lipids	Sphingolipids	C16H35NO2	274.27	256.27	273.267	[M+H]+	3	-	-	2.86138e+06	-
Walp007190	2-AminoicoSane-1,5,7,19-tetraol	Lipids	Sphingolipids	C20H43NO4	362.33	300.29	361.319	[M+H]+	3	-	-	1.7459e+06	-
Walbp06501	C16 phytosphingosine	Lipids	Sphingolipids	C16H35NO3	290.27	242.25	289.262	[M+H]+	3	-	-	1.21461e+06	-
WaYp007721	2-Aminohexadecane-1,16,16-triol	Lipids	Sphingolipids	C16H35NO3	290.27	242.25	289.262	[M+H]+	3	-	-	1.16874e+06	-
WaYp006462	2-Aminohexadecane-1,5,15-triol	Lipids	Sphingolipids	C16H35NO3	290.27	228.23	289.262	[M+H]+	3	-	-	676207	-
PD0906663	Halisphingosine A	Lipids	Sphingolipids	C18H37NO3	316.28	60.04	315.277	[M+H]+	1	-	-	499881	-
WaYp007695	2-Aminooctadecane-1,16,18,18-tetraol	Lipids	Sphingolipids	C18H39NO4	334.3	242.25	333.288	[M+H]+	3	-	-	433319	-
Sasp004961	2-aminotetradecane-1,3,4-triol	Lipids	Sphingolipids	C14H31NO3	262.24	200.2	261.23	[M+H]+	3	-	-	389109	-
Walp009429	2-AminodocoSane-1,5,21-triol	Lipids	Sphingolipids	C22H47NO3	374.36	312.33	373.356	[M+H]+	3	-	-	338190	-
WaYp005128	2-Aminotetradecane-1,5,13-triol	Lipids	Sphingolipids	C14H31NO3	262.24	200.2	261.23	[M+H]+	3	-	-	337257	-
Wcfp008029	Sphinganine	Lipids	Sphingolipids	C18H39NO2	302.3	60.04	301.298	[M+H]+	3	764-22-7	C00836	311103	ko00600,ko01100
Walp007192	2-aminodocoSane-1,6,19,20,21-pentaol	Lipids	Sphingolipids	C22H47NO5	406.35	300.29	405.345	[M+H]+	3	-	-	252869	-
Walp007214	2-Aminohexadecane-1,5,6-triol	Lipids	Sphingolipids	C16H35NO3	290.27	88.08	289.262	[M+H]+	2	-	-	250488	-
Walp006011	2-Aminotetradecane-1,4-diol	Lipids	Sphingolipids	C14H31NO2	246.24	88.08	245.236	[M+H]+	2	-	-	229916	-
Lcfp121148	2-aminohexadec-4-ene-1,3-diol	Lipids	Sphingolipids	C16H33NO2	272.26	254.25	271.251	[M+H]+	3	-	-	190154	-
Walp008102	2-Aminooctadecane-1,4-diol	Lipids	Sphingolipids	C18H39NO2	302.31	88.08	301.298	[M+H]+	3	-	-	184454	-
PDP298057	cryptenol	Lipids	Sphingolipids	C13H18O2	207.14	91.05	206.131	[M+H]+	3	-	-	179557	-
Walp004752	2-Aminododecane-1,4-diol	Lipids	Sphingolipids	C12H27NO2	218.21	88.08	217.204	[M+H]+	1	-	-	177098	-
Lmqp006559	2-Amino-1,3-eicosanediol	Lipids	Sphingolipids	C20H43NO2	330.34	312.33	329.329	[M+H]+	3	-	-	127254	-
Walp004906	2-Aminotetradecane-1,11,13-triol	Lipids	Sphingolipids	C14H31NO3	262.24	88.08	261.23	[M+H]+	3	-	-	117747	-
Walp008255	2-aminodocoSane-1,5,7,21-tetraol	Lipids	Sphingolipids	C22H47NO4	390.36	328.32	389.351	[M+H]+	3	-	-	86427.7	-
PD0852086	N-(2-hydroxy-2-methylpropyl)dodeca-2,6-dienamide	Lipids	Sphingolipids	C16H29NO2	268.23	95.09	267.22	[M+H]+	2	-	-	86364.8	-
Walp007738	14-Amino-15-hydroxy-11-methylpentadecanoic acid	Lipids	Sphingolipids	C16H33NO3	288.25	88.08	287.246	[M+H]+	3	-	-	80416.1	-
Sasp007990	Myristoyl Ethanolamide	Lipids	Sphingolipids	C16H33NO2	272.26	100.08	271.251	[M+H]+	3	142-58-5	-	74238.8	-
PDP249764	(3E,8E,6S)-undeca-3,8,10-trien-1,6-diol	Lipids	Sphingolipids	C11H18O2	183.14	81.07	182.131	[M+H]+	3	-	-	64207.3	-
Walp004995	2-Aminododecane-1,3,4-triol	Lipids	Sphingolipids	C12H27NO3	234.21	88.08	233.199	[M+H]+	3	-	-	62022.8	-
Walp007137	2-AminoicoSane-1,6,18,19,20-pentaol	Lipids	Sphingolipids	C20H43NO5	378.32	286.28	377.314	[M+H]+	3	-	-	55570.5	-
Walp007095	2-Amino-7-methyltridecan-1-ol*	Lipids	Sphingolipids	C14H31NO	230.25	62.06	229.241	[M+H]+	3	-	-	47805.7	-
WaYp007548	2-Aminotetradecan-1-ol*	Lipids	Sphingolipids	C14H31NO	230.25	62.06	229.241	[M+H]+	3	-	-	43964	-
Walp007188	2-Aminooctadecane-1,5,7,17-tetraol	Lipids	Sphingolipids	C18H39NO4	334.3	88.08	333.288	[M+H]+	3	-	-	41580.2	-
Walp010787	2-aminotetracoSane-1,5,23-triol	Lipids	Sphingolipids	C24H51NO3	402.39	340.36	401.387	[M+H]+	3	-	-	40828.2	-
Walp009431	2-aminotetracoSane-1,5,21,23-tetraol	Lipids	Sphingolipids	C24H51NO4	418.39	356.35	417.382	[M+H]+	3	-	-	39091.2	-
Walp006175	2-Aminotetradecane-1,5,11-triol	Lipids	Sphingolipids	C14H31NO3	262.24	88.08	261.23	[M+H]+	3	-	-	37665.2	-
Sasn010244	Palmitoyl Serinol	Lipids	Sphingolipids	C19H39NO3	388.31	328.29	329.293	[M+CH3COOH-H]-	1	126127-31-9	-	33516.8	-
Walp008158	2-AminoicoSane-1,5,19-triol	Lipids	Sphingolipids	C20H43NO3	346.33	88.08	345.324	[M+H]+	3	-	-	33432.3	-
PD0376239	heptadeca-2,7,9,13-tetraen-11-yn-1-ol	Lipids	Sphingolipids	C17H24O	245.19	57.07	244.183	[M+H]+	2	-	-	15549	-

## Sheet: LPC
pmb0855	LysoPC 16:0	Lipids	LPC	C24H50NO7P	496.34	184.07	495.332	[M+H]+	1	17364-16-8	-	1.95611e+08	-
pmp001270	LysoPC 16:1*	Lipids	LPC	C24H48NO7P	494.32	184.07	493.317	[M+H]+	1	76790-27-7	-	1.42404e+08	-
pmd0132	LysoPC 16:0(2n isomer)	Lipids	LPC	C24H50NO7P	496.34	184.07	495.332	[M+H]+	1	-	-	1.20034e+08	-
pmb0854	LysoPC 18:3	Lipids	LPC	C26H48NO7P	518.32	184.07	517.317	[M+H]+	2	-	-	6.53629e+07	-
Lmhp008833	LysoPC 16:1(2n isomer)*	Lipids	LPC	C24H48NO7P	494.32	184.07	493.317	[M+H]+	1	-	-	4.37423e+07	-
mws0126	LysoPC 18:0	Lipids	LPC	C26H54NO7P	524.37	184.07	523.364	[M+H]+	1	19420-57-6	-	3.83788e+07	-
Lmhp010190	LysoPC 18:1(2n isomer)	Lipids	LPC	C26H52NO7P	522.36	184.07	521.348	[M+H]+	1	-	-	2.81863e+07	-
pmb0865	LysoPC 18:3(2n isomer)	Lipids	LPC	C26H48NO7P	518.32	184.07	517.317	[M+H]+	1	-	-	2.74508e+07	-
pmb2406	LysoPC 17:0*	Lipids	LPC	C25H52NO7P	510.36	184.07	509.348	[M+H]+	1	50930-23-9	-	2.39984e+07	-
pmd0147	LysoPC 20:2	Lipids	LPC	C28H54NO7P	548.37	184.07	547.364	[M+H]+	3	-	-	2.39386e+07	-
pmp001251	LysoPC 18:2(2n isomer)	Lipids	LPC	C26H50NO7P	520.34	184.07	519.332	[M+H]+	1	-	-	2.3048e+07	-
pma1303	LysoPC 16:2*	Lipids	LPC	C24H46NO7P	492.31	184.07	491.301	[M+H]+	1	-	-	2.22451e+07	-
Lmhp009129	LysoPC 15:0(2n isomer)*	Lipids	LPC	C23H48NO7P	482.32	184.07	481.317	[M+H]+	1	-	-	2.1747e+07	-
Lmhp010515	LysoPC 17:0(2n isomer)*	Lipids	LPC	C25H52NO7P	510.36	184.07	509.348	[M+H]+	1	-	-	1.88448e+07	-
pmb2319	LysoPC 15:0*	Lipids	LPC	C23H48NO7P	482.32	184.07	481.317	[M+H]+	1	108273-89-8	-	1.45372e+07	-
pmd0136	LysoPC 18:0(2n isomer)	Lipids	LPC	C26H54NO7P	524.37	184.07	523.364	[M+H]+	1	-	-	1.42306e+07	-
pmb2260	LysoPC 15:1	Lipids	LPC	C23H46NO7P	480.31	184.07	479.301	[M+H]+	2	-	-	1.36091e+07	-
Lmhp009590	LysoPC 17:1	Lipids	LPC	C25H50NO7P	508.34	184.07	507.332	[M+H]+	2	-	-	1.14197e+07	-
Lmhp007840	LysoPC 19:2	Lipids	LPC	C27H52NO7P	534.36	184.07	533.348	[M+H]+	2	-	-	5.95823e+06	-
pmb2228	LysoPC 19:0	Lipids	LPC	C27H56NO7P	538.39	184.07	537.379	[M+H]+	3	108273-88-7	-	5.89367e+06	-
pmb0863	LysoPC 16:2(2n isomer)*	Lipids	LPC	C24H46NO7P	492.31	184.07	491.301	[M+H]+	1	-	-	5.54831e+06	-
Lmhp010908	LysoPC 19:1	Lipids	LPC	C27H54NO7P	536.37	184.07	535.364	[M+H]+	1	-	-	4.5955e+06	-
Zken00392	1-(9Z-octadecenoyl)-sn-glycero-3-phosphocholine	Lipids	LPC	C26H52NO7P	544.34	485.26	521.348	[M+Na]+	1	-	-	3.63774e+06	-
pmd0130	LysoPC 14:0	Lipids	LPC	C22H46NO7P	468.31	184.07	467.301	[M+H]+	1	20559-16-4	-	3.4767e+06	-
Lmhp011549	LysoPC 20:1	Lipids	LPC	C28H56NO7P	550.39	184.07	549.379	[M+H]+	1	-	-	3.46462e+06	-
Safp023654	PAz-PC	Lipids	LPC	C33H64NO10P	666.43	184.07	665.427	[M+H]+	1	117205-52-4	-	3.10161e+06	-
pmd0146	LysoPC 20:2(2n isomer)	Lipids	LPC	C28H54NO7P	548.37	184.07	547.364	[M+H]+	3	-	-	3.063e+06	-
Wahlp08069	LysoPC 17:2(2n isomer)*	Lipids	LPC	C25H48NO7P	506.32	184.07	505.317	[M+H]+	1	-	-	2.87168e+06	-
Lmhp008718	LysoPC 17:2*	Lipids	LPC	C25H48NO7P	506.32	184.07	505.317	[M+H]+	1	-	-	2.72647e+06	-
Sasp010469	1-palmitoyl-2-linoleoyl-phosphatidylcholine	Lipids	LPC	C42H80NO8P	758.57	184.07	757.562	[M+H]+	3	-	-	1.05983e+06	-
Rfn06942	[(2R)-2-acetyloxy-3-[(Z)-hexadec-9-enoyl]oxypropyl] 2-(trimethylazaniumyl)ethyl phosphate	Lipids	LPC	C26H50NO8P	536.33	184.07	535.327	[M+H]+	1	-	-	1.00498e+06	-
Hmqp006235	LysoPC 18:4	Lipids	LPC	C26H46NO7P	516.3	184.07	515.301	[M+H]+	1	-	-	955414	-
Safp020540	1-Palmitoyl-2-acetyl-sn-glycero-3-phosphocholine	Lipids	LPC	C26H52NO8P	538.35	184.07	537.343	[M+H]+	2	-	-	915311	-
Lmhp009682	LysoPC 22:5(2n isomer)	Lipids	LPC	C30H52NO7P	570.36	184.07	569.348	[M+H]+	2	-	-	884926	-
Sasp011828	1-(8-hydroxyoleoyl)-sn-glycero-3-phosphocholine	Lipids	LPC	C26H52NO8P	538.35	184.07	537.343	[M+H]+	3	-	-	374445	-
pmd0143	LysoPC 20:0	Lipids	LPC	C28H58NO7P	552.4	184.07	551.395	[M+H]+	3	108341-80-6	-	282760	-
pmb0862	LysoPC 12:0	Lipids	LPC	C20H42NO7P	440.28	184.07	439.27	[M+H]+	3	20559-18-6	-	271452	-
Sasp010181	1,2-Dioctanoyl-sn-glycero-3-phosphocholine	Lipids	LPC	C24H48NO8P	510.32	184.07	509.312	[M+H]+	2	19191-91-4	-	269411	-
Lmhp009890	LysoPC 20:3	Lipids	LPC	C28H52NO7P	546.36	184.07	545.348	[M+H]+	2	1199257-41-4	-	226193	-
Lmhp009368	LysoPC 22:6	Lipids	LPC	C30H50NO7P	568.34	184.07	567.332	[M+H]+	3	-	-	108809	-
pmd0142	LysoPC 20:0(2n isomer)	Lipids	LPC	C28H58NO7P	552.4	184.07	551.395	[M+H]+	3	-	-	88057.1	-
Sasp009353	1-O-Palmitoyl-2-O-acetyl-sn-glycero-3-phosphorylcholine	Lipids	LPC	C26H52NO8P	538.35	337.27	537.343	[M+H]+	3	-	-	77977.9	-
Lmhp008924	LysoPC 19:3	Lipids	LPC	C27H50NO7P	532.34	184.07	531.332	[M+H]+	3	-	-	76943.8	-
pmb2165	LysoPC 10:0	Lipids	LPC	C18H38NO7P	412.25	184.07	411.239	[M+H]+	3	22248-63-1	-	67064.6	-
Sadp021742	PC(14:0/20:3(5Z,8Z,11Z))	Lipids	LPC	C42H78NO8P	756.56	184.07	755.547	[M+H]+	3	-	-	44559.8	-
Sadp021561	PE(16:0/20:4(5Z,8Z,11Z,14Z))	Lipids	LPC	C41H74NO8P	740.52	599.5	739.515	[M+H]+	2	-	-	42891.5	-
Lmhp008742	LysoPC 20:5	Lipids	LPC	C28H48NO7P	542.32	184.07	541.317	[M+H]+	3	162440-04-2	-	42276.1	-
Safn012431	[(2R)-2-(8-carboxyoctanoyloxy)-3-hexadecanoyloxypropyl] 2-(trimethylazaniumyl)ethyl phosphate	Lipids	LPC	C33H64NO10P	664.42	201.11	665.427	[M-H]-	1	117746-89-1	-	8421.47	-
mws0120	sn-Glycero-3-phosphocholine	Lipids	PC	C8H20NO6P	258.11	104.11	257.103	[M+H]+	1	28319-77-9	C00670	1.03012e+07	ko00564,ko00565

## Sheet: LPE
Lmhp009802	LysoPE 20:3(2n isomer)	Lipids	LPE	C25H46NO7P	504.31	363.29	503.301	[M+H]+	3	-	-	18735.2	-
pmb0874	LysoPE 18:2(2n isomer)*	Lipids	LPE	C23H44NO7P	478.29	337.27	477.286	[M+H]+	1	-	-	7.63006e+07	-
pmb0881	LysoPE 18:2	Lipids	LPE	C23H44NO7P	478.29	337.27	477.286	[M+H]+	1	-	-	5.27882e+07	-
pmb0876	LysoPE 16:0	Lipids	LPE	C21H44NO7P	454.29	313.27	453.286	[M+H]+	1	53862-35-4	-	4.74904e+07	-
Lcfn121095	HexosylLPE18:2	Lipids	LPE	C29H54NO12P	638.33	476.28	639.338	[M-H]-	1	-	-	3.91131e+07	-
Waln010743	1-(2,3-dihydroxypropoxy)-3-(((2-(dimethylamino)ethoxy)(hydroxy)phosphoryl)oxy)propan-2-yl (11Z,14Z)-octadeca-11,14-dienoate	Lipids	LPE	C28H54NO9P	578.35	279.23	579.354	[M-H]-	1	-	-	3.77272e+07	-
Waln011009	2-(2,3-dihydroxypropoxy)-3-(((2-(dimethylamino)ethoxy)(hydroxy)phosphoryl)oxy)propyl (11Z,14Z)-octadeca-11,14-dienoate	Lipids	LPE	C28H54NO9P	578.34	279.23	579.354	[M-H]-	1	-	-	3.61531e+07	-
mws0289	LysoPE 18:1*	Lipids	LPE	C23H46NO7P	480.31	339.29	479.301	[M+H]+	3	89576-29-4	-	2.98121e+07	-
pmb0856	LysoPE 18:1(2n isomer)*	Lipids	LPE	C23H46NO7P	480.31	339.29	479.301	[M+H]+	3	-	-	2.42369e+07	-
WaYn011395	2-(2,3-dihydroxypropoxy)-3-(((2-(dimethylamino)ethoxy)(hydroxy)phosphoryl)oxy)propan-2-yl (Z)-14-Octadecenoic Acid	Lipids	LPE	C28H56NO9P	580.36	281.25	581.369	[M-H]-	1	-	-	1.71634e+07	-
pmd0160	LysoPE 16:0(2n isomer)	Lipids	LPE	C21H44NO7P	454.29	313.27	453.286	[M+H]+	3	-	-	1.52496e+07	-
Waln011524	1-(2,3-dihydroxypropoxy)-3-(((2-(dimethylamino)ethoxy)(hydroxy)phosphoryl)oxy)propan-2-yl palmitate*	Lipids	LPE	C26H54NO9P	554.35	255.23	555.354	[M-H]-	1	-	-	1.23274e+07	-
Waln011222	2-(2,3-dihydroxypropoxy)-3-(((2-(dimethylamino)ethoxy)(hydroxy)phosphoryl)oxy)propyl palmitate*	Lipids	LPE	C26H54NO9P	554.34	255.23	555.354	[M-H]-	1	-	-	1.14778e+07	-
Lcsp013328	linoleoyl ethanolamine	Lipids	LPE	C20H37NO2	324.29	62.06	323.282	[M+H]+	1	68171-52-8	-	9.49587e+06	-
Lcfn121098	HexosylLPE16:0	Lipids	LPE	C27H54NO12P	614.33	452.28	615.338	[M-H]-	1	-	-	8.5873e+06	-
Lmhp009034	LysoPE 16:1*	Lipids	LPE	C21H42NO7P	452.28	311.26	451.27	[M+H]+	1	-	-	6.55222e+06	-
Lmhp008763	LysoPE 16:1(2n isomer)*	Lipids	LPE	C21H42NO7P	452.28	311.26	451.27	[M+H]+	1	-	-	6.26009e+06	-
Waln011704	1-(2,3-dihydroxypropoxy)-3-(((2-(dimethylamino)ethoxy)(hydroxy)phosphoryl)oxy)propan-2-yl (Z)-14-Octadecenoic Acid	Lipids	LPE	C28H56NO9P	580.36	281.25	581.369	[M-H]-	1	-	-	5.40152e+06	-
Lmhp010757	LysoPE 20:2	Lipids	LPE	C25H48NO7P	506.32	365.31	505.317	[M+H]+	1	-	-	4.17022e+06	-
Walbn08189	3-(((2-(dimethylamino)ethoxy)(hydroxy)phosphoryl)oxy)-2-hydroxypropyl (9Z,12Z)-octadeca-9,12-dienoate*	Lipids	LPE	C25H48NO7P	504.31	279.23	505.317	[M-H]-	1	-	-	4.06746e+06	-
Lmhp010514	LysoPE 20:2(2n isomer)	Lipids	LPE	C25H48NO7P	506.32	365.31	505.317	[M+H]+	1	-	-	4.02734e+06	-
Walbn08060	1-(((2-(dimethylamino)ethoxy)(hydroxy)phosphoryl)oxy)-3-hydroxypropan-2-yl (9Z,12Z)-octadeca-9,12-dienoate*	Lipids	LPE	C25H48NO7P	504.31	279.24	505.317	[M-H]-	1	-	-	3.67042e+06	-
Lcfn121096	HexosylLPE18:3	Lipids	LPE	C29H52NO12P	636.32	474.26	637.323	[M-H]-	1	-	-	3.25731e+06	-
Lcsp011112	(3S,13Z,16Z)-3-amino-4-hydroxy-2-methyldocosa-13,16-dien-5-one	Lipids	LPE	C23H43NO2	366.34	307.26	365.329	[M+H]+	3	-	-	3.01962e+06	-
Lmhp008801	LysoPE 18:3	Lipids	LPE	C23H42NO7P	476.28	335.26	475.27	[M+H]+	1	-	-	2.41019e+06	-
Lmhp009187	LysoPE 15:0*	Lipids	LPE	C20H42NO7P	440.28	299.26	439.27	[M+H]+	1	-	-	1.91223e+06	-
Waln010449	1-(2,3-dihydroxypropoxy)-3-(((2-(dimethylamino)ethoxy)(hydroxy)phosphoryl)oxy)propan-2-yl (E)-hexadec-9-enoate	Lipids	LPE	C26H52NO9P	552.33	253.22	553.338	[M-H]-	1	-	-	1.54122e+06	-
Lmhp009769	LysoPE 17:1*	Lipids	LPE	C22H44NO7P	466.29	325.27	465.286	[M+H]+	1	-	-	1.51137e+06	-
Lmhp008589	LysoPE 18:3(2n isomer)	Lipids	LPE	C23H42NO7P	476.28	335.26	475.27	[M+H]+	1	-	-	1.08795e+06	-
Walbn08698	3-(((2-(dimethylamino)ethoxy)(hydroxy)phosphoryl)oxy)-2-hydroxypropyl oleate	Lipids	LPE	C25H50NO7P	506.32	281.25	507.332	[M-H]-	1	-	-	871532	-
WaYn010475	2-(2,3-dihydroxypropoxy)-3-(((2-(dimethylamino)ethoxy)(hydroxy)phosphoryl)oxy)propan-2-yl (E)-hexadec-9-enoate	Lipids	LPE	C26H52NO9P	552.33	253.22	553.338	[M-H]-	2	-	-	842289	-
Lmhp008885	LysoPE 15:0(2n isomer)*	Lipids	LPE	C20H42NO7P	440.28	299.26	439.27	[M+H]+	1	-	-	798239	-
Waln010192	2-(2,3-dihydroxypropoxy)-3-(((2-(dimethylamino)ethoxy)(hydroxy)phosphoryl)oxy)propyl (8E,11Z,14Z)-octadeca-8,11,14-trienoate	Lipids	LPE	C28H52NO9P	576.33	277.22	577.338	[M-H]-	2	-	-	699139	-
pmb0864	LysoPE 14:0*	Lipids	LPE	C19H40NO7P	426.26	285.24	425.254	[M+H]+	1	-	-	675074	-
Waln009920	1-(2,3-dihydroxypropoxy)-3-(((2-(dimethylamino)ethoxy)(hydroxy)phosphoryl)oxy)propan-2-yl (8E,11Z,14Z)-octadeca-8,11,14-trienoate	Lipids	LPE	C28H52NO9P	576.33	277.22	577.338	[M-H]-	2	-	-	658417	-
pmb0880	LysoPE 18:0(2n isomer)	Lipids	LPE	C23H48NO7P	482.32	341.31	481.317	[M+H]+	2	-	-	392803	-
Lmhp008440	LysoPE 15:1*	Lipids	LPE	C20H40NO7P	438.26	297.24	437.254	[M+H]+	2	-	-	385762	-
pmb0883	1-Octadecanoyl-sn-glycero-3-phosphoethanolamine	Lipids	LPE	C23H48NO7P	482.32	341.31	481.317	[M+H]+	3	69747-55-3	C21484	351321	-
Lmhp008337	LysoPE 14:0(2n isomer)*	Lipids	LPE	C19H40NO7P	426.26	285.24	425.254	[M+H]+	1	-	-	345969	-
Walbn07570	1-(((2-(dimethylamino)ethoxy)(hydroxy)phosphoryl)oxy)-3-hydroxypropan-2-yl (9Z,12Z,15E)-octadeca-9,12,15-trienoate	Lipids	LPE	C25H46NO7P	502.29	277.22	503.301	[M-H]-	3	-	-	249512	-
Walbn08556	1-(((2-(dimethylamino)ethoxy)(hydroxy)phosphoryl)oxy)-3-hydroxypropan-2-yl oleate	Lipids	LPE	C25H50NO7P	506.32	281.25	507.332	[M-H]-	2	-	-	248946	-
Walbn07770	3-(((2-(dimethylamino)ethoxy)(hydroxy)phosphoryl)oxy)-2-hydroxypropyl (9Z,12Z,15E)-octadeca-9,12,15-trienoate	Lipids	LPE	C25H46NO7P	502.29	277.22	503.301	[M-H]-	3	-	-	233240	-
Lmhp009464	LysoPE 17:1(2n isomer)*	Lipids	LPE	C22H44NO7P	466.29	325.27	465.286	[M+H]+	1	-	-	152268	-
WaYn011606	1-(2,3-dihydroxypropoxy)-3-(((2-(dimethylamino)ethoxy)(hydroxy)phosphoryl)oxy)propan-2-yl heptadecanoate	Lipids	LPE	C27H56NO9P	568.36	269.25	569.369	[M-H]-	1	-	-	135795	-
Wayyn07806	LPE 14:0	Lipids	LPE	C19H40NO7P	424.25	196.03	425.254	[M-H]-	3	-	-	125440	-
Lmhp008688	LysoPE 20:5	Lipids	LPE	C25H42NO7P	500.28	359.26	499.27	[M+H]+	2	-	-	88969.1	-
Lmhp008273	LysoPE 15:1(2n isomer)*	Lipids	LPE	C20H40NO7P	438.26	297.24	437.254	[M+H]+	2	-	-	78109	-
Lcsp012679	linolenoyl ethanolamine	Lipids	LPE	C20H35NO2	322.27	62.06	321.267	[M+H]+	2	57086-93-8	-	52562.9	-
Lmhp008233	LysoPE 18:4	Lipids	LPE	C23H40NO7P	474.26	333.24	473.254	[M+H]+	1	-	-	44116.4	-
Wayyn08181	[3-[2-aminoethoxy(hydroxy)phosphoryl]oxy-2-hydroxypropyl] pentadecanoate	Lipids	LPE	C20H42NO7P	438.26	375.09	439.27	[M-H]-	3	-	-	25140.3	-
Lcsp011354	1-amino-2,11-dihydroxyicosa-12,14-dien-3-one	Lipids	LPE	C20H37NO3	340.28	62.06	339.277	[M+H]+	2	-	-	24902.6	-

## Sheet: Saccharides
Lmfp000418	Trehalosamine	Others	Saccharides	C12H23NO10	342.14	162.07	341.132	[M+H]+	1	-	-	1.23165e+07	-
Zkep00434	Turanose	Others	Saccharides	C12H22O11	365.11	203.05	342.116	[M+Na]+	1	547-25-1	C19636	7.42418e+06	-
Zmzn000079	D-Erythrose 4-phosphate	Others	Saccharides	C4H9O7P	199	78.96	200.009	[M-H]-	2	585-18-2	C00279	5.76605e+07	ko00030,ko00400,ko00710,ko00750,ko01100,ko01110,ko01200,ko01230,ko01240
pme0534	D-Gluconic acid	Others	Saccharides	C6H12O7	195.05	75.01	196.058	[M-H]-	1	526-95-4	C00257	8.93919e+06	ko00030,ko01100,ko01110,ko01200
mws0344	D-Xylonate*	Others	Saccharides	C5H10O6	165.04	75.01	166.048	[M-H]-	1	526-91-0	C00502	6.41039e+06	ko00040,ko01100
pmb0786	D-Glucosamine	Others	Saccharides	C6H13NO5	180.09	163.06	179.079	[M+H]+	3	3416-24-8	C00329	5.82111e+06	ko00520,ko01100,ko01250
mws1080	alpha-D-Galactosyl-(1->3)-1D-myo-inositol	Others	Saccharides	C12H22O11	341.11	179.06	342.116	[M-H]-	1	3687-64-7	C01235	5.50552e+06	ko00052,ko01100
Lmxn000380	Digalactosylglycerol	Others	Saccharides	C15H28O13	415.15	89.02	416.153	[M-H]-	2	-	-	4.38196e+06	-
Lmsn000381	beta-Maltose*	Others	Saccharides	C12H22O11	341.11	89.02	342.116	[M-H]-	1	69-79-4	C01971	3.81882e+06	-
mws0264	alpha,alpha-Trehalose*	Others	Saccharides	C12H22O11	341.11	119.03	342.116	[M-H]-	1	99-20-7	C01083	3.76992e+06	ko00500,ko01100,ko01110,ko02010
mws5038	Palatinose*	Others	Saccharides	C12H22O11	341.11	89.02	342.116	[M-H]-	1	13718-94-0	C01742	3.50432e+06	-
pmf0138	D-Mannose*	Others	Saccharides	C6H12O6	179.06	59.01	180.063	[M-H]-	1	3458-28-4	C00159	3.41537e+06	ko00051,ko00052,ko00520,ko01100,ko01250,ko02010
pmf0139	D-Galactose*	Others	Saccharides	C6H12O6	179.06	59.01	180.063	[M-H]-	1	59-23-4	C00124	3.31545e+06	ko00052,ko01100
MA10039641	beta-Lactose*	Others	Saccharides	C12H22O11	341.11	89.02	342.116	[M-H]-	1	63-42-3	C01970	3.22605e+06	-
Lmbn000198	3-Dehydro-L-threonate	Others	Saccharides	C4H6O5	133.01	71.01	134.022	[M-H]-	1	-	C03064	2.95071e+06	ko00053,ko01100
MWSmce576	D-Glucose*	Others	Saccharides	C6H12O6	179.06	59.01	180.063	[M-H]-	1	50-99-7	C00031	2.78611e+06	ko00010,ko00030,ko00052,ko00500,ko00520,ko00524,ko00901,ko01100,ko01110,ko02010,ko04148
mws1164	D-Fructose*	Others	Saccharides	C6H12O6	179.06	59.01	180.063	[M-H]-	1	57-48-7	C05003	2.67488e+06	-
pme0519	Sucrose*	Others	Saccharides	C12H22O11	341.11	119.03	342.116	[M-H]-	1	57-50-1	C00089	2.59466e+06	ko00052,ko00500,ko01100,ko01110,ko02010
mws2104	D-Pinitol*	Others	Saccharides	C7H14O6	193.07	59.01	194.079	[M-H]-	2	10284-63-6	C03844	2.58732e+06	-
Wasyqn0366	D-Arabinonate*	Others	Saccharides	C5H10O6	165.04	75.01	166.048	[M-H]-	1	32609-14-6	C00878	2.55667e+06	ko00053,ko01100
Zamn00402	sorbose*	Others	Saccharides	C6H12O6	179.06	59.01	180.063	[M-H]-	1	3615-56-3	C01452	2.35149e+06	-
Wdzn000513	methyl alpha-D-fructofuranoside*	Others	Saccharides	C7H14O6	193.07	59.01	194.079	[M-H]-	2	-	-	1.87909e+06	-
Lmsn000954	Dambonitol	Others	Saccharides	C8H16O6	207.09	59.01	208.095	[M-H]-	1	523-94-4	-	1.4192e+06	-
mws1333	Melibiose	Others	Saccharides	C12H22O11	341.11	113.02	342.116	[M-H]-	1	585-99-9	C05402	1106270	ko00052,ko01100,ko02010
MWSslk235	Allitol	Others	Saccharides	C6H14O6	181.07	59.01	182.079	[M-H]-	1	488-44-8	-	1.09277e+06	-
MWSmce165	L-Fucitol	Others	Saccharides	C6H14O5	165.08	59.02	166.084	[M-H]-	2	13074-06-1	-	1.08634e+06	-
Zmyn000230	2-Dehydro-3-deoxy-L-arabinonate	Others	Saccharides	C5H8O5	147.03	57.03	148.037	[M-H]-	3	-	C00684	1.07994e+06	ko00053,ko01100
mws0889	D-Threonate	Others	Saccharides	C4H8O5	135.03	75.01	136.037	[M-H]-	1	3909-12-4	C21649	1.02732e+06	-
Walbn00312	Octose*	Others	Saccharides	C8H16O8	239.08	59.01	240.084	[M-H]-	1	6291-04-9	-	881837	-
Lcfn121077	1,3,4,5,6,7,8-heptahydroxyoctan-2-one*	Others	Saccharides	C8H16O8	239.08	59.01	240.084	[M-H]-	1	-	-	855934	-
pme2237	Galactitol*	Others	Saccharides	C6H14O6	181.07	101.02	182.079	[M-H]-	1	608-66-2	C01697	784006	ko00052,ko01100
pma0134	D-Threose	Others	Saccharides	C4H8O4	121.05	93.06	120.042	[M+H]+	3	95-43-2	C06463	783576	-
Zbkn000180	Glycerol 2-phosphate	Others	Saccharides	C3H9O6P	171.01	78.96	172.014	[M-H]-	2	17181-54-3	C02979	752151	-
MWSmce199	L-Xylose*	Others	Saccharides	C5H10O5	149.05	59.02	150.053	[M-H]-	1	25990-60-7	C01510	672261	-
mws0214	D-Sorbitol	Others	Saccharides	C6H14O6	181.07	71.01	182.079	[M-H]-	1	50-70-4	C00794	657584	ko00051,ko00052,ko01100,ko02010
Zmpn000199	D-Galactarate	Others	Saccharides	C6H10O8	209.03	85.03	210.038	[M-H]-	1	526-99-8	C00879	648450	ko00053,ko01100
MWS0442	Maltotriose	Others	Saccharides	C18H32O16	527.16	365.1	504.169	[M+Na]+	1	1109-28-0	C01835	638933	ko02010
mws1090	D-Glucose 1-phosphate*	Others	Saccharides	C6H13O9P	259.02	96.97	260.03	[M-H]-	1	59-56-3	C00103	638779	ko00010,ko00040,ko00052,ko00500,ko00520,ko00523,ko00561,ko01100,ko01110,ko01240,ko01250
MWSmce676	D-Arabinose*	Others	Saccharides	C5H10O5	149.05	59.01	150.053	[M-H]-	1	10323-20-3	C00216	603988	ko00040,ko00053,ko00520,ko01100,ko01250
mws0866	D-Glucose 6-phosphate*	Others	Saccharides	C6H13O9P	259.02	96.97	260.03	[M-H]-	1	56-73-5	C00092	602916	ko00500,ko00524,ko00562,ko01100,ko01110
Lmqn000432	sn-Glycero-3-phospho-1-inositol	Others	Saccharides	C9H19O11P	333.06	333.06	334.067	[M-H]-	2	129830-95-1	C01225	541232	-
Zmyn000108	D-Glucarate	Others	Saccharides	C6H10O8	209.03	85.03	210.038	[M-H]-	1	87-73-0	C00818	499865	ko00053,ko01100
pme0500	Melezitose	Others	Saccharides	C18H32O16	503.16	323.1	504.169	[M-H]-	1	597-12-6	C08243	449860	-
MWS2442	D-Fructose 6-phosphate*	Others	Saccharides	C6H13O9P	259.02	96.97	260.03	[M-H]-	1	643-13-0	C00085	392756	ko00010,ko00030,ko00051,ko00052,ko00500,ko00520,ko00710,ko01100,ko01110,ko01200,ko01230,ko01240,ko01250
mws0437	L-Arabitol*	Others	Saccharides	C5H12O5	151.06	59.01	152.069	[M-H]-	3	488-82-4	C00532	381131	ko00040,ko01100
Walbn00444	6''-Carboxyraffinose	Others	Saccharides	C18H30O17	517.14	175.02	518.148	[M-H]-	3	104880-42-4	-	350035	-
Sasn000277	myo-Inositol 4-phosphate	Others	Saccharides	C6H13O9P	259.02	78.96	260.03	[M-H]-	1	142760-33-6	C03546	340907	ko00562,ko01100,ko04070
pme2529	1,5-Anhydro-D-glucitol	Others	Saccharides	C6H12O5	163.06	101.02	164.069	[M-H]-	3	154-58-5	C07326	329785	-
pme0513	Xylitol*	Others	Saccharides	C5H12O5	151.06	59.01	152.069	[M-H]-	3	87-99-0	C00379	327329	ko00040,ko01100,ko02010
mws0213	Ribitol*	Others	Saccharides	C5H12O5	151.06	59.01	152.069	[M-H]-	3	488-81-3	C00474	283834	ko00040,ko00740,ko01100
mws2608	N-Acetyl-D-galactosamine	Others	Saccharides	C8H15NO6	222.1	84.05	221.09	[M+H]+	3	1811-31-0	C01132	278850	ko00052,ko00520,ko01100,ko01250
Rfn001478	1-O-Galloylfructose	Others	Saccharides	C13H16O10	333.08	153.02	332.074	[M+H]+	3	-	-	270378	-
pme2125	Raffinose*	Others	Saccharides	C18H32O16	503.16	179.06	504.169	[M-H]-	1	512-69-6	C00492	270081	ko00052,ko01100,ko02010
Safn000917	D-Mannose 6-phosphate	Others	Saccharides	C6H13O9P	259.02	78.96	260.03	[M-H]-	3	-	C00275	263435	ko00051,ko00520,ko01100,ko01110,ko01240,ko01250
Hmcn000192	Sedoheptulose	Others	Saccharides	C7H14O7	209.07	59.01	210.074	[M-H]-	1	3019-74-7	C02076	256073	ko00030,ko01100
Lcfn121244	(2S)-1-O-palmitoleyl-3-O-beta-D-galactopyranosylglycerol	Others	Saccharides	C25H46O9	489.31	253.22	490.314	[M-H]-	3	-	-	254095	-
pme0516	myo-Inositol	Others	Saccharides	C6H12O6	179.06	87.01	180.063	[M-H]-	1	87-89-8	C00137	242332	ko00052,ko00053,ko00562,ko01100,ko01110,ko01250,ko02010,ko04070
mws1155	Mannitol*	Others	Saccharides	C6H14O6	181.07	101.02	182.079	[M-H]-	1	69-65-8	C00392	216069	ko00051,ko01100,ko02010
Waptp00696	1,5-Anhydro-D-fructose	Others	Saccharides	C6H10O5	163.06	69.03	162.053	[M+H]+	2	75414-43-6	C06485	212391	-
Safn000385	D-α-D-Hep-(1→6)-β-D-Glc	Others	Saccharides	C13H24O12	371.12	191.06	372.127	[M-H]-	3	-	-	190098	-
Zken113980	beta-D-Fructose 2-phosphate*	Others	Saccharides	C6H13O9P	259.02	96.97	260.03	[M-H]-	1	-	C03267	187204	ko00051,ko01100
mws1589	Panose*	Others	Saccharides	C18H32O16	503.16	179.06	504.169	[M-H]-	1	33401-87-5	C00713	185988	-
pme3705	D-Glucuronate*	Others	Saccharides	C6H10O7	193.04	72.99	194.043	[M-H]-	1	528-16-5	C00191	175853	ko00040,ko00053,ko00520,ko00562,ko01100,ko01240,ko01250
pme2253	L-Gulono-1,4-lactone*	Others	Saccharides	C6H10O6	177.04	59.01	178.048	[M-H]-	1	1128-23-0	C01040	174551	ko00053,ko01100,ko01240
mws1189	D-Galacturonate*	Others	Saccharides	C6H10O7	193.04	72.99	194.043	[M-H]-	1	685-73-4	C00333	170666	ko00040,ko00053,ko00520,ko01100,ko01240,ko01250,ko02010
mws2523	alpha,alpha'-Trehalose 6-phosphate	Others	Saccharides	C12H23O14P	421.08	241.01	422.082	[M-H]-	1	4484-88-2	C00689	162984	ko00500,ko01100,ko01110
MWSmce220	D-Glucono-1,5-lactone*	Others	Saccharides	C6H10O6	177.04	59.01	178.048	[M-H]-	1	90-80-2	C00198	150096	ko00030,ko01100,ko01110,ko01200
pme3163	Sedoheptulose 7-phosphate	Others	Saccharides	C7H15O10P	289.03	96.97	290.04	[M-H]-	3	2646-35-7	C05382	144128	ko00030,ko00710,ko01100,ko01110,ko01200,ko01230,ko01250
pmb2653	DMelezitose O-rhamnoside	Others	Saccharides	C24H42O20	649.22	145.05	650.227	[M-H]-	3	-	-	142005	-
ML10171848	D-Arabinono-1,4-lactone	Others	Saccharides	C5H8O5	147.03	85.03	148.037	[M-H]-	2	2782-09-4	C00652	126948	ko00053,ko01100
Lcfp121029	4-O-beta-L-Galactopyranosyl-3,6-anhydro-L-galactose	Others	Saccharides	C12H20O10	325.11	163.06	324.106	[M+H]+	2	-	-	115509	-
MWS0559	1,6-anhydro-β-D-glucose	Others	Saccharides	C6H10O5	161.05	71.01	162.053	[M-H]-	1	498-07-7	-	104600	-
Wcsn000472	Laminarin	Others	Saccharides	C18H32O16	503.16	113.02	504.169	[M-H]-	1	9008-22-4	C00771	93832.4	-
Sasp000406	Kojibiose	Others	Saccharides	C12H22O11	343.12	85.03	342.116	[M+H]+	3	2140-29-6	C19632	83634.6	-
Zmyn000110	alpha-D-Glucosamine 1-phosphate	Others	Saccharides	C6H14NO8P	258.04	78.96	259.046	[M-H]-	3	2152-75-2	C06156	82760.2	ko00520,ko01100,ko01250
Walbn00220	6-Deoxy-5-ketofructose 1-phosphate	Others	Saccharides	C6H11O8P	241.01	78.96	242.019	[M-H]-	3	-	-	67486.9	-
mws1089	Sucrose 6-phosphate	Others	Saccharides	C12H23O14P	421.08	241.01	422.082	[M-H]-	3	22372-29-8	C16688	65642.2	ko00500
mws0854	L-Rhamnose	Others	Saccharides	C6H12O5	163.06	59.01	164.069	[M-H]-	3	3615-41-6	C00507	62247	ko00051,ko01100
pmb3081	Glucaric acid-1-Phosphate	Others	Saccharides	C6H11PO11	289	96.97	290.004	[M-H]-	3	-	-	61184.1	-
MWS1983	Maltitol	Others	Saccharides	C12H24O11	343.12	89.03	344.132	[M-H]-	3	585-88-6	-	60339.3	-
Zmpn000095	Sorbitol 6-phosphate	Others	Saccharides	C6H15O9P	261.04	78.96	262.045	[M-H]-	3	20479-58-7	C01096	58689.1	ko00051,ko01100
MWSmce203	D-Cellobiose	Others	Saccharides	C12H22O11	341.12	73.03	342.116	[M-H]-	1	528-50-7	-	57564.9	-
Lmmn000214	Solatriose	Others	Saccharides	C18H32O15	487.17	341.11	488.174	[M-H]-	3	528-40-5	-	56726.6	-
mws4175	D-Glucuronolactone	Others	Saccharides	C6H8O6	175.02	85.03	176.032	[M-H]-	3	32449-92-6	C02670	40904.6	ko00053,ko01100
Zbln000478	2-(4-hydroxy-1-((3,4,5-trihydroxy-6-(hydroxymethyl)tetrahydro-2H-pyran-2-yl)oxy)cyclohexyl)acetic acid	Others	Saccharides	C14H24O9	335.13	155.07	336.143	[M-H]-	3	-	-	38678.8	-
Wasn000495	Vicianose	Others	Saccharides	C11H20O10	311.1	89.02	312.106	[M-H]-	3	14116-69-9	C01625	33198.8	-
mws4163	Nystose	Others	Saccharides	C24H42O21	665.21	485.15	666.222	[M-H]-	3	13133-07-8	-	32969.7	-
pmb3079	N-Acetyl-D-glucosamine 1-phosphate	Others	Saccharides	C8H16NO9P	300.05	96.97	301.056	[M-H]-	2	6866-69-9	C04256	23968.8	-
Sasn000615	lactobionic acid	Others	Saccharides	C12H22O12	357.1	75.01	358.111	[M-H]-	1	96-82-2	-	22136.4	-
pma6455	D-Ribulose 5-phosphate	Others	Saccharides	C5H11O8P	229.01	96.97	230.019	[M-H]-	3	4151-19-3	C00199	18349.7	ko00030,ko00040,ko00710,ko00740,ko01100,ko01110,ko01200,ko01230,ko01240,ko01250
Wafn005903	2,4-DiSucrose	Others	Saccharides	C22H38O13	509.23	341.11	510.231	[M-H]-	3	-	-	11873.6	-
Zbbn006538	1'-acetyl-2'-crotonyl-3'-(3-methylbutanoyl)sucrose	Others	Saccharides	C24H38O14	609.24	323.1	550.226	[M+CH3COOH-H]-	3	-	-	11522.2	-
Zmyn000083	alpha-D-Glucose 1,6-bisphosphate	Others	Saccharides	C6H14O12P2	338.99	78.96	339.996	[M-H]-	3	10139-18-1	C01231	10670.9	ko00500,ko01100
Zmgn000173	D-Ribose	Others	Saccharides	C5H10O5	149.05	75.01	150.053	[M-H]-	1	50-69-1	C00121	10037.3	ko00030,ko01100,ko02010
pme2134	D-Threitol	Others	Saccharides	C4H10O4	121.05	59.01	122.058	[M-H]-	3	2418-52-2	C16884	9750.32	-

## Sheet: Vitamin
mws0232	Riboflavin	Others	Vitamin	C17H20N4O6	377.15	243.09	376.138	[M+H]+	1	83-88-5	C00255	3.69713e+06	ko00740,ko01100,ko01110,ko01240,ko02010
mws0133	Nicotinamide	Others	Vitamin	C6H6N2O	123.06	80.05	122.048	[M+H]+	1	98-92-0	C00153	1.46015e+07	ko00760,ko01100,ko01240
pmb0952	Thiamine	Others	Vitamin	C12H17N4OS+	265.11	122.07	265.112	[M]+	1	70-16-6	C00378	9.13746e+06	ko00730,ko01100,ko01240,ko02010,ko04122
pma3101	Nicotinate D-ribonucleoside	Others	Vitamin	C11H14NO6+	256.08	124.04	256.082	[M]+	1	17720-18-2	C05841	9.09065e+06	ko00760,ko01100
mws1337	Pantothenate	Others	Vitamin	C9H17NO5	220.12	90.05	219.111	[M+H]+	1	79-83-4	C00864	7.40426e+06	ko00410,ko00770,ko01100,ko01110,ko01240
pme1383	Pyridoxine	Others	Vitamin	C8H11NO3	170.08	134.06	169.074	[M+H]+	1	65-23-6	C00314	6.49126e+06	ko00750,ko01100,ko01240
MWSmce039	Isonicotinic acid	Others	Vitamin	C6H5NO2	124.04	80.05	123.032	[M+H]+	1	55-22-1	C07446	2.80275e+06	-
pme0490	Nicotinate	Others	Vitamin	C6H5NO2	124.04	78.03	123.032	[M+H]+	1	59-67-6	C00253	2.77727e+06	ko00760,ko00960,ko01100,ko01110,ko01240
Zmjp000624	Pyridoxal	Others	Vitamin	C8H9NO3	168.06	150.05	167.058	[M+H]+	2	66-72-8	C00250	630150	ko00750,ko01100,ko01240
pmb0789	5'-O-beta-D-Glucosylpyridoxine	Others	Vitamin	C14H21NO8	332.13	152.07	331.127	[M+H]+	3	-	C03996	570380	-
Wahlp02159	D-Pantothenic Acid 4'-O-Beta-Glucoside	Others	Vitamin	C15H27NO10	382.17	220.12	381.163	[M+H]+	2	29588-37-2	-	390122	-
pme2596	4-Pyridoxate	Others	Vitamin	C8H9NO4	184.06	148.04	183.053	[M+H]+	3	82-82-6	C00847	257937	ko00750,ko01100
pme2266	Biotin	Others	Vitamin	C10H16N2O3S	245.1	227.08	244.088	[M+H]+	3	58-85-5	C00120	245439	ko00780,ko01100,ko01240,ko02010
pme2165	Orotate	Others	Vitamin	C5H4N2O4	155.01	111.02	156.017	[M-H]-	3	65-86-1	C00295	191438	ko00240,ko01100,ko01240
MWSmce674	Phylloquinone	Others	Vitamin	C31H46O2	451.36	89.06	450.35	[M+H]+	2	84-80-0	C02059	169071	ko00130,ko01100,ko01110,ko01240
mws0655	Pyridoxal phosphate	Others	Vitamin	C8H10NO6P	246.02	96.97	247.025	[M-H]-	3	54-47-7	C00018	122061	ko00730,ko00750,ko01100,ko01240
Hmbp000679	Ginkgotoxin (4-Methoxypyridoxine)	Others	Vitamin	C9H13NO3	184.1	134.06	183.089	[M+H]+	3	1464-33-1	-	108955	-
Hmfn000531	Ascorbate	Others	Vitamin	C6H8O6	175.02	87.01	176.032	[M-H]-	3	50-81-7	C00072	81570.5	ko00053,ko00480,ko01100,ko01110,ko01240
pmb0801	4-Pyridoxic acid-O-glucoside	Others	Vitamin	C14H19NO9	346.11	184.06	345.106	[M+H]+	3	-	-	69886.1	-
pme1014	Menatetrenone (Vitamin K2)	Others	Vitamin	C31H40O2	445.31	341.28	444.303	[M+H]+	3	11032-49-8	-	69095.2	-
pma1751	N-(beta-D-Glucosyl)nicotinate	Others	Vitamin	C12H15NO7	286.09	124.04	285.085	[M+H]+	3	-	-	66346	-
Wasn000528	L-Ascorbic acid-2-glucoside	Others	Vitamin	C12H18O11	337.08	277.06	338.085	[M-H]-	3	129499-78-1	C18339	27368.7	-
pme2816	4-Oxoretinol	Others	Vitamin	C20H28O2	301.22	209.2	300.209	[M+H]+	3	62702-55-0	C16683	12502.3	-
MWS0618	Pantothenol	Others	Vitamin	C9H19NO4	204.12	71.05	205.131	[M-H]-	2	16485-10-2	C05944	12484.9	ko00770
pmf0248	delta-Tocopherol	Others	Vitamin	C27H46O2	403.36	373.31	402.35	[M+H]+	3	119-13-1	C14151	4320.42	ko00130,ko01100,ko01110,ko01240

## Sheet: Free fatty acids
Hmqp005411	9-Oxo-12Z-Octadecenoic acid*	Lipids	Free fatty acids	C18H32O3	297.24	81.07	296.235	[M+H]+	2	112543-32-5	-	386930	-
Lmmn003323	2-Hydroxyhexadecanoic acid*	Lipids	Free fatty acids	C16H32O3	271.23	225.22	272.235	[M-H]-	1	764-67-0	-	1.30746e+08	-
Zbfn013528	Beta-Hydroxypalmitic Acid*	Lipids	Free fatty acids	C16H32O3	271.23	225.22	272.235	[M-H]-	1	-	-	1.28633e+08	-
Rfn010265	Phosphatidylethanolamine lyso 18:2*	Lipids	Free fatty acids	C23H44NO7P	478.29	337.28	477.286	[M+H]+	1	-	-	6.59497e+07	-
mws0366	(6Z,9Z,12Z)-Octadecatrienoic acid*	Lipids	Free fatty acids	C18H30O2	277.22	277.22	278.225	[M-H]-	1	506-26-3	C06426	5.90188e+07	ko00591,ko01040,ko01100
mws0367	(9Z,12Z,15Z)-Octadecatrienoic acid*	Lipids	Free fatty acids	C18H30O2	277.22	277.22	278.225	[M-H]-	1	463-40-1	C06427	5.47545e+07	ko00592,ko01040,ko01100,ko01110
mws0237	Azelaic acid	Lipids	Free fatty acids	C9H16O4	187.1	125.1	188.105	[M-H]-	1	123-99-9	C08261	4.97745e+07	-
mws1489	Octadecanoic acid	Lipids	Free fatty acids	C18H36O2	283.26	283.26	284.272	[M-H]-	2	57-11-4	C01530	4.42073e+07	ko00061,ko01040,ko01100
Lmln007483	6,9,10-Trihydroxyoctadec-7-enoic acid; Sanleng acid	Lipids	Free fatty acids	C18H34O5	329.23	171.1	330.241	[M-H]-	2	-	-	3.87515e+07	-
Zmyn004714	Ricinoleic acid	Lipids	Free fatty acids	C18H34O3	297.24	183.14	298.251	[M-H]-	2	141-22-0	C08365	3.748e+07	-
pmf0297	1-Eicosanol	Lipids	Free fatty acids	C20H42O	297.32	183.21	298.324	[M-H]-	3	629-96-9	-	3.39497e+07	-
PDN112145	7-(6-hydroxy-4-pentylcyclohex-2-en-1-yl)heptanoic acid	Lipids	Free fatty acids	C18H32O3	295.23	277.22	296.235	[M-H]-	2	-	-	3.06118e+07	-
pmb1650	Octadeca-11E,13E,15Z-trienoic acid	Lipids	Free fatty acids	C18H30O2	279.23	149.13	278.225	[M+H]+	3	25575-00-2	-	2.483e+07	-
Lmgn007652	9,12,13-Trihydroxy-10-octadecenoic acid	Lipids	Free fatty acids	C18H34O5	329.23	211.13	330.241	[M-H]-	1	-	-	2.16669e+07	-
Lmbn003970	9,12,13-TriHOME	Lipids	Free fatty acids	C18H34O5	329.23	211.14	330.241	[M-H]-	1	97134-11-7	C14833	2.13747e+07	ko00591
Zmyn005026	Isooctadecanoic acid	Lipids	Free fatty acids	C18H36O2	283.26	283.26	284.272	[M-H]-	2	2724-58-5	C20356	1.98964e+07	-
pmb0889	Punicic acid	Lipids	Free fatty acids	C18H30O2	279.23	95.09	278.225	[M+H]+	3	544-72-9	C08364	1.98148e+07	-
Wafn011571	alpha-Hydroxylinoleic acid*	Lipids	Free fatty acids	C18H32O3	295.23	195.14	296.235	[M-H]-	1	57818-44-7	-	1.90957e+07	-
Rfmb091	9(S)-HODE*	Lipids	Free fatty acids	C18H32O3	295.23	195.14	296.235	[M-H]-	1	15514-85-9	C14767	1.90159e+07	ko00591
Lmbn005369	13(S)-HODE*	Lipids	Free fatty acids	C18H32O3	295.23	195.14	296.235	[M-H]-	1	10219-69-9	C14762	1.83833e+07	ko00591
Safp022031	Gorlic acid	Lipids	Free fatty acids	C18H30O2	279.23	81.07	278.225	[M+H]+	1	-	-	1.6587e+07	-
pmn001694	9,10,13-TriHOME	Lipids	Free fatty acids	C18H34O5	329.23	229.15	330.241	[M-H]-	1	29907-57-1	C14835	1.42628e+07	ko00591
Zmyn004676	17-Hydroxylinolenic acid	Lipids	Free fatty acids	C18H30O3	293.21	113.1	294.219	[M-H]-	1	-	C16346	13314696	ko00592
Sasn008500	Octadecanedioic acid	Lipids	Free fatty acids	C18H34O4	313.24	295.23	314.246	[M-H]-	1	871-70-5	-	1.25161e+07	-
mws0396	(9E)-Octadecenoic acid*	Lipids	Free fatty acids	C18H34O2	281.25	281.25	282.256	[M-H]-	1	112-79-8	C01712	1.11811e+07	-
MWS1900	Undecanedioic acid	Lipids	Free fatty acids	C11H20O4	215.13	153.13	216.136	[M-H]-	1	1852-04-6	-	1.10296e+07	-
Waptn06702	(9S)-Hydroxyoctadecadienoic acid	Lipids	Free fatty acids	C18H32O3	295.23	171.1	296.235	[M-H]-	1	73543-67-6	-	1.02321e+07	-
Lmyn007883	9,16-Dihydroxypalmitic acid	Lipids	Free fatty acids	C16H32O4	287.22	287.22	288.23	[M-H]-	2	38076-49-2	-	7.7603e+06	-
mws0752	Undecanoic acid	Lipids	Free fatty acids	C11H22O2	185.15	185.16	186.162	[M-H]-	2	112-37-8	C17715	5.99613e+06	-
pmb2804	(9Z,11E)-(13S)-13-Hydroperoxyoctadeca-9,11-dienoic acid	Lipids	Free fatty acids	C18H32O4	311.22	171.14	312.23	[M-H]-	3	33964-75-9	C04717	5.45386e+06	ko00591,ko01100
Lmbn005662	9(10)-EpOME	Lipids	Free fatty acids	C18H32O3	295.23	171.1	296.235	[M-H]-	2	16833-56-0	C14825	4.0655e+06	ko00591,ko01100
Lmyn012331	(6Z)-Octadecenoic acid*	Lipids	Free fatty acids	C18H34O2	281.25	281.25	282.256	[M-H]-	1	593-39-5	C08363	3.84354e+06	-
pme2827	Hexadecanal	Lipids	Free fatty acids	C16H32O	239.24	223.24	240.245	[M-H]-	3	629-80-1	C00517	3.80957e+06	ko00071
Lmbn005487	12,13-DHOME	Lipids	Free fatty acids	C18H34O4	313.24	251.24	314.246	[M-H]-	1	263399-35-5	C14829	3.76285e+06	ko00591
pmf0397	Icosanoic acid	Lipids	Free fatty acids	C20H40O2	311.3	311.3	312.303	[M-H]-	3	506-30-9	C06425	3.69291e+06	ko01040
Zmjn003398	Traumatic acid	Lipids	Free fatty acids	C12H20O4	227.13	183.14	228.136	[M-H]-	2	6402-36-4	C16308	3.62525e+06	ko00592,ko01110
mws2623	cis-Vaccenic acid*	Lipids	Free fatty acids	C18H34O2	281.25	281.25	282.256	[M-H]-	1	506-17-2	C21944	3.58204e+06	-
Zmyn004732	2(R)-HOT	Lipids	Free fatty acids	C18H30O3	293.21	185.12	294.219	[M-H]-	1	-	C16342	3.49516e+06	ko00592
Lmbn007891	Hydroxy ricinoleic acid	Lipids	Free fatty acids	C18H34O4	313.24	183.14	314.246	[M-H]-	1	-	-	3.32345e+06	-
MWS5231	Tridecanedioic acid	Lipids	Free fatty acids	C13H24O4	243.16	181.16	244.167	[M-H]-	1	505-52-2	-	3.08793e+06	-
WaQzp10481	(9R,13R)-10,11-dihydro-12-oxo-15-phytoenoic acid	Lipids	Free fatty acids	C18H30O3	295.23	151.11	294.219	[M+H]+	1	136845-14-2	-	3.04026e+06	-
Lmbn004240	9,10-Dihydroxy-12,13-epoxyoctadecanoate	Lipids	Free fatty acids	C18H34O5	329.23	199.13	330.241	[M-H]-	1	-	C14837	2.50543e+06	ko00591
MWS2430	13-methylmyristic acid	Lipids	Free fatty acids	C15H30O2	241.22	241.21	242.225	[M-H]-	1	2485-71-4	-	2.22587e+06	-
Zmgn005057	9,10-Epoxystearate	Lipids	Free fatty acids	C18H34O3	297.24	183.01	298.251	[M-H]-	2	2443-39-2	C19418	2.17344e+06	ko00073
Safn012694	2-hydroxypentadecanoic acid	Lipids	Free fatty acids	C15H30O3	257.21	211.21	258.219	[M-H]-	1	-	-	2.16534e+06	-
Sasn010334	3,3,14,14-tetramethylhexadecanedioic acid	Lipids	Free fatty acids	C20H38O4	341.27	279.27	342.277	[M-H]-	1	87272-20-6	-	1.83937e+06	-
PD1035641	(9E)-undec-9-en-7-ynoic acid	Lipids	Free fatty acids	C11H16O2	181.12	107.09	180.115	[M+H]+	1	-	-	1.83786e+06	-
Hmqn003054	9,10,11-Trihydroxy-12-octadecenoic acid	Lipids	Free fatty acids	C18H34O5	329.23	311.22	330.241	[M-H]-	2	61911-67-9	-	1.72014e+06	-
Wcdp007645	9-Oxo-10,12-Octadecadienoic Acid	Lipids	Free fatty acids	C18H30O3	295.23	151.11	294.219	[M+H]+	1	54665-32-6	-	1.69336e+06	-
Safn009833	5-[(1S,2R,3R,5S)-3,5-dihydroxy-2-[(E,3S)-3-hydroxyoct-1-enyl]cyclopentyl]pentanoic acid	Lipids	Free fatty acids	C18H32O5	327.21	171.1	328.225	[M-H]-	1	-	-	1.66356e+06	-
Safn010965	Porrigenic acid	Lipids	Free fatty acids	C18H30O4	309.21	171.1	310.214	[M-H]-	2	-	-	1.62968e+06	-
pmb2799	12(13)-EpOME	Lipids	Free fatty acids	C18H32O3	295.23	195.14	296.235	[M-H]-	1	6799-85-5	C14826	1.58232e+06	ko00591,ko01100
Zasn010461	Methyl 14-methylpentadecanoate	Lipids	Free fatty acids	C17H34O2	269.25	269.25	270.256	[M-H]-	3	5129-60-2	-	1.57094e+06	-
Wahsn05107	10-Hydroxydecanoic acid glucoside	Lipids	Free fatty acids	C16H30O8	349.19	187.13	350.194	[M-H]-	2	-	-	1.55523e+06	-
Zmyn005252	3-Hydroxy-palmitic acid methyl ester	Lipids	Free fatty acids	C17H34O3	285.24	239.24	286.251	[M-H]-	1	51883-36-4	C11849	1.48969e+06	-
Lcfn121170	4,6-diethyl-3,6-dihydroxy-8-methyldodec-4-enoicacid	Lipids	Free fatty acids	C17H32O4	299.22	281.21	300.23	[M-H]-	1	-	-	1.48828e+06	-
Safn013373	2-methoxyhexadecanoic acid	Lipids	Free fatty acids	C17H34O3	285.24	239.24	286.251	[M-H]-	1	-	-	1.48639e+06	-
Hmqp005455	15(R)-Hydroxylinoleic Acid*	Lipids	Free fatty acids	C18H32O3	297.24	81.07	296.235	[M+H]+	2	177931-23-6	-	1.46069e+06	-
Wayyn09787	8-hydroxyoctadec-10-enoic acid	Lipids	Free fatty acids	C18H34O3	297.25	157.09	298.251	[M-H]-	3	-	-	1.24147e+06	-
MWSslk132	Hexadecanedioate	Lipids	Free fatty acids	C16H30O4	285.21	223.21	286.214	[M-H]-	1	505-54-4	C19615	1.2329e+06	ko00073,ko01100
PD0685647	2,3-dihydroxypropyl (9E,11E)-13-oxooctadeca-9,11-dienoate	Lipids	Free fatty acids	C21H36O5	369.26	179.14	368.256	[M+H]+	1	-	-	1.07143e+06	-
Walbn06565	13-Amino-13-oxotridecanoic acid	Lipids	Free fatty acids	C13H25NO3	242.18	225.15	243.183	[M-H]-	1	-	-	1.02913e+06	-
pmb1574	9,12-Octadecadien-6-Ynoic Acid	Lipids	Free fatty acids	C18H28O2	277.22	93.07	276.209	[M+H]+	3	61481-29-6	-	1.0184e+06	-
Lmbn005287	(7S,8S)-DiHODE*	Lipids	Free fatty acids	C18H32O4	311.22	249.22	312.23	[M-H]-	2	143288-65-7	C07354	994050	ko00591
MWSHC20163	Cetostearic acid	Lipids	Free fatty acids	C16H32O2	255.24	255.24	256.24	[M-H]-	2	-	-	964532	-
MWS80007	13-Hydroperoxy-9Z,11E-octadecadienoic acid*	Lipids	Free fatty acids	C18H32O4	311.22	249.22	312.23	[M-H]-	2	23017-93-8	-	947702	-
pmn001610	Eicosadienoic acid*	Lipids	Free fatty acids	C20H36O2	307.26	307.26	308.272	[M-H]-	1	5598-38-9	C16525	906350	ko01040
MWS4295	DL-2-hydroxystearic acid*	Lipids	Free fatty acids	C18H36O3	299.26	253.25	300.266	[M-H]-	1	629-22-1	-	891749	-
Safn010504	2,3-dinor-9S,11R,15S-trihydroxy-5Z,13E-prostadienoic acid	Lipids	Free fatty acids	C18H30O5	325.2	279.2	326.209	[M-H]-	1	-	-	813532	-
pmf0400	Docosanoic acid	Lipids	Free fatty acids	C22H44O2	339.33	183.17	340.334	[M-H]-	3	112-85-6	C08281	809410	ko00073,ko01040
Zmyn005384	(R)-2-Hydroxystearate*	Lipids	Free fatty acids	C18H36O3	299.26	253.26	300.266	[M-H]-	1	26633-48-7	C03042	794497	-
pmb2640	Dodecanoic acid	Lipids	Free fatty acids	C12H24O2	199.17	199.17	200.178	[M-H]-	3	143-07-7	C02679	727613	ko00061,ko01100,ko01110
Lmqn008288	3-Hydroxyoctadecanoic Acid	Lipids	Free fatty acids	C18H36O3	299.26	299.26	300.266	[M-H]-	2	45261-96-9	-	699226	-
Lcsn006335	2-Hydroxymyristic acid	Lipids	Free fatty acids	C14H28O3	243.2	197.19	244.204	[M-H]-	1	2507-55-3	-	694479	-
pmb2789	13S-Hydroperoxy-6Z,9Z,11E-octadecatrienoic acid	Lipids	Free fatty acids	C18H30O4	309.21	209.05	310.214	[M-H]-	3	121107-97-9	-	693391	-
Zmjn004133	9(S)-HPODE	Lipids	Free fatty acids	C18H32O4	311.22	293.21	312.23	[M-H]-	3	5502-91-0	C14827	666507	ko00591,ko01100
Wcdp007789	9-Oxooctadeca-10,12-Dienoic Acid	Lipids	Free fatty acids	C18H30O3	295.23	81.07	294.219	[M+H]+	1	-	-	619137	-
PD1006471	α-kamlolenic acid	Lipids	Free fatty acids	C18H30O3	295.23	67.05	294.219	[M+H]+	1	-	-	516991	-
mws0242	Suberic acid	Lipids	Free fatty acids	C8H14O4	173.08	111.08	174.089	[M-H]-	1	505-48-6	C08278	508675	-
PD0630939	(5E,8E,10E)-12-hydroxyheptadeca-5,8,10-trienoic acid	Lipids	Free fatty acids	C17H28O3	281.21	57.03	280.204	[M+H]+	3	50683-78-8	-	506358	-
Zbfn008708	1-O-Linoleoyl-(6-O-Hydroxyethyl-D-Glucose)	Lipids	Free fatty acids	C26H46O9	501.31	279.23	502.314	[M-H]-	1	-	-	500495	-
Sasn009432	9,10-Dihydroxystearate	Lipids	Free fatty acids	C18H36O4	315.26	297.24	316.261	[M-H]-	1	-	C19622	498756	ko00073
Wcdp006870	13(S)-HPOT	Lipids	Free fatty acids	C18H30O4	311.22	155.11	310.214	[M+H]+	1	67597-26-6	C04785	490561	ko00592,ko01100,ko01110
Lcfn066903	3-Hydroxyoctanedioicacid	Lipids	Free fatty acids	C8H14O5	189.08	129.06	190.084	[M-H]-	1	73141-47-6	-	481140	-
MWSslk133	1,14-Tetradecanedioic Acid	Lipids	Free fatty acids	C14H26O4	257.18	195.18	258.183	[M-H]-	1	821-38-5	-	479937	-
MWSmce689	Methyl linolenate	Lipids	Free fatty acids	C19H32O2	293.25	95.09	292.24	[M+H]+	1	301-00-8	-	478267	-
Lmbn004685	5S,8R-DiHODE	Lipids	Free fatty acids	C18H32O4	311.22	223.17	312.23	[M-H]-	1	-	C20186	455710	ko00591
PD0802740	[(2S)-2,3-dihydroxypropyl] (10E,12E)-9-oxooctadeca-10,12-dienoate	Lipids	Free fatty acids	C21H36O5	369.26	277.22	368.256	[M+H]+	1	-	-	418289	-
Zadn009075	Hydroperoxylinoleic acid*	Lipids	Free fatty acids	C18H32O4	311.22	223.17	312.23	[M-H]-	1	34444-18-3	-	413003	-
pmb2791	9(S)-HPOT	Lipids	Free fatty acids	C18H30O4	309.21	209.05	310.214	[M-H]-	3	111004-08-1	C16321	391755	ko00592,ko01110
Lcfp100016	3-Methylsubericacid	Lipids	Free fatty acids	C9H16O4	189.11	55.05	188.105	[M+H]+	3	34284-35-0	-	379957	-
Wcdp009528	2-oxononadecanoic acid	Lipids	Free fatty acids	C19H36O3	313.27	57.07	312.266	[M+H]+	2	-	-	372519	-
Safn006331	9-(2,3-dihydroxypropoxy)-9-oxononanoic acid	Lipids	Free fatty acids	C12H22O6	261.13	125.1	262.142	[M-H]-	3	-	-	354567	-
MWS2673	5,6-DHET	Lipids	Free fatty acids	C20H34O4	339.25	121.1	338.246	[M+H]+	3	213382-49-1	C14772	348823	ko00590,ko01100
Sasp007379	6Z,8E,10E,12Z-Octadecatetraenoic acid	Lipids	Free fatty acids	C18H28O2	277.22	93.07	276.209	[M+H]+	1	145178-65-0	-	338283	-
pma0461	14,15-Dehydrocrepenynic acid	Lipids	Free fatty acids	C18H28O2	277.22	93.07	276.209	[M+H]+	3	4154-44-3	-	331881	-
Hmqn004825	Rabdosia acid A*	Lipids	Free fatty acids	C18H30O3	293.21	275.2	294.219	[M-H]-	3	-	-	325342	-
pmb2787	9-OxoODE*	Lipids	Free fatty acids	C18H30O3	293.21	275.2	294.219	[M-H]-	3	54232-59-6	C14766	317683	ko00591
MWS80006	9-Hydroperoxy-9Z,11E-Octadecadienoic Acid	Lipids	Free fatty acids	C18H32O4	311.22	293.21	312.23	[M-H]-	2	-	-	311404	-
pmn001689	9-Hydroxy-12-oxo-15(Z)-octadecenoic acid*	Lipids	Free fatty acids	C18H32O4	311.22	223.17	312.23	[M-H]-	1	-	C21924	286108	ko00592,ko01110
Rfmb087	9-Hydroxy-13-oxo-10-octadecenoic Acid	Lipids	Free fatty acids	C18H32O4	311.22	293.21	312.23	[M-H]-	3	-	-	276312	-
pmn001686	10,16-Dihydroxyhexadecanoic acid	Lipids	Free fatty acids	C16H32O4	287.22	241.22	288.23	[M-H]-	1	3233-90-7	C08285	268336	ko00073
MWS5235	12-Hydroxyoctadecanoic acid	Lipids	Free fatty acids	C18H36O3	299.26	253.25	300.266	[M-H]-	1	106-14-9	-	255986	-
Zbfn008705	1-O-Linolenoyl-3-glucoside	Lipids	Free fatty acids	C24H42O7	441.28	279.23	442.293	[M-H]-	1	-	-	248765	-
pmn001691	9,12,13-Trihydroxy-10,15-octadecadienoic acid	Lipids	Free fatty acids	C18H32O5	327.22	291.2	328.225	[M-H]-	1	-	-	236418	-
Saln010960	17-hydroxyheptadecanoic acid	Lipids	Free fatty acids	C17H34O3	285.24	59.01	286.251	[M-H]-	1	-	-	233560	-
Safn011471	2-hydroxy-3-{[3,4,5-trihydroxy-6-(hydroxymethyl)oxan-2-yl]oxy}propyl octadeca-9,12,15-trienoate	Lipids	Free fatty acids	C27H46O9	573.33	277.22	514.314	[M+CH3COOH-H]-	1	-	-	227405	-
Zasn010433	Linolelaidic acid ethyl ester*	Lipids	Free fatty acids	C20H36O2	307.26	307.26	308.272	[M-H]-	1	544-35-4	-	224458	-
PDN278348	7-(4-pentylcyclohex-2-en-1-yl)heptanoic acid	Lipids	Free fatty acids	C18H32O2	279.23	261.22	280.24	[M-H]-	2	-	-	222889	-
PD0024499	(E)-12,13-dihydroxyoctadec-2-enoic acid	Lipids	Free fatty acids	C18H34O4	315.25	81.07	314.246	[M+H]+	1	-	-	218863	-
Lmbn003524	9-Oxononanoic acid	Lipids	Free fatty acids	C9H16O3	171.1	99.08	172.11	[M-H]-	3	2553-17-5	C16322	217893	ko00592,ko01110
Sasn009853	Lanceolitol B4	Lipids	Free fatty acids	C28H52O12	639.36	579.34	580.346	[M+CH3COOH-H]-	2	-	-	216157	-
PD0899195	(2E,4E,6E)-dodeca-2,4,6-trienoic acid	Lipids	Free fatty acids	C12H18O2	195.14	81.07	194.131	[M+H]+	2	-	-	214215	-
Lmbn005822	9,10-DHOME	Lipids	Free fatty acids	C18H34O4	313.24	223.21	314.246	[M-H]-	2	263399-34-4	C14828	197260	ko00591
Sasp007056	2-[(1S,5S)-4-oxo-5-[(2Z)-pent-2-en-1-yl]cyclopent-2-en-1-yl]acetic acid	Lipids	Free fatty acids	C12H16O3	209.12	79.05	208.11	[M+H]+	1	-	-	193465	-
PDP267614	Cladosporacid E	Lipids	Free fatty acids	C10H16O4	201.11	95.09	200.105	[M+H]+	3	-	-	172957	-
Saln010687	2-Keto palmitic acid	Lipids	Free fatty acids	C16H30O3	269.21	223.2	270.219	[M-H]-	1	2570-24-3	-	170535	-
Sasp010921	4-carbamoyl-2-(octadeca-9,12-dienamido)butanoic acid	Lipids	Free fatty acids	C23H40N2O4	409.31	130.05	408.299	[M+H]+	3	-	-	169220	-
mws0359	Pentadecanoic acid	Lipids	Free fatty acids	C15H30O2	241.22	241.22	242.225	[M-H]-	3	1002-84-2	C16537	133009	-
Wcdp007388	10,14,16-Octadecatrien-12-Ynoic Acid	Lipids	Free fatty acids	C18H26O2	275.2	133.1	274.193	[M+H]+	2	-	-	115464	-
Zmyn004449	9-Hydroxy-12-oxo-10(E),15(Z)-octadecadienoic acid	Lipids	Free fatty acids	C18H30O4	309.21	171.1	310.214	[M-H]-	3	-	C21923	111557	ko00592,ko01110
WaXYp12270	Methyl(8z,11z,14z)-8,11,14-hexadecatrienoate	Lipids	Free fatty acids	C17H28O2	265.22	93.07	264.209	[M+H]+	3	-	-	110329	-
Zmjn001813	Pimelate	Lipids	Free fatty acids	C7H12O4	159.07	97.06	160.074	[M-H]-	2	111-16-0	C02656	108581	ko00780,ko01100,ko01240
Sasn006410	2-hydroxynonanoic acid	Lipids	Free fatty acids	C9H18O3	173.12	127.11	174.126	[M-H]-	1	-	-	107129	-
Lmcn009122	(7Z)-Hexadecenoic acid*	Lipids	Free fatty acids	C16H30O2	253.22	235.21	254.225	[M-H]-	1	2416-19-5	-	104311	-
Lmbn005923	Crepenynate	Lipids	Free fatty acids	C18H30O2	277.22	59.01	278.225	[M-H]-	1	2277-31-8	C07289	103755	ko00591
PD0637880	2,3-Dihydroxycyclopentaneundecanoic acid	Lipids	Free fatty acids	C16H30O4	287.22	95.09	286.214	[M+H]+	1	6938-15-4	C14987	102084	-
PD0044122	1,3-dihydroxypropan-2-yl 9-oxooctadec-12-enoate	Lipids	Free fatty acids	C21H38O5	371.28	279.23	370.272	[M+H]+	1	-	-	100699	-
Wayyn08528	9-hydroperoxyoctadecanoic acid	Lipids	Free fatty acids	C18H36O4	315.25	141.13	316.261	[M-H]-	3	45266-55-5	-	97315.2	-
PD0670587	Gallicynoic Acid D	Lipids	Free fatty acids	C18H30O4	311.22	81.07	310.214	[M+H]+	2	-	-	96264.4	-
Sadp021687	MG(i-18:0/0:0/0:0)	Lipids	Free fatty acids	C21H42O4	359.31	57.07	358.308	[M+H]+	3	-	-	92819.8	-
Lcsn003224	3-Hydroxydecanedioic acid	Lipids	Free fatty acids	C10H18O5	217.11	59.01	218.115	[M-H]-	3	73141-46-5	-	86398.1	-
Walbn07068	15-Amino-15-oxopentadecanoic acid	Lipids	Free fatty acids	C15H29NO3	270.21	253.18	271.215	[M-H]-	3	-	-	84515.1	-
Saln009547	Methoprene acid	Lipids	Free fatty acids	C16H28O3	267.2	195.14	268.204	[M-H]-	2	53092-52-7	-	83603.5	-
Lcfn121089	3-oxopalmiticacid	Lipids	Free fatty acids	C16H30O3	269.21	225.22	270.219	[M-H]-	2	-	-	82521.7	-
Sadp017843	Obscuraminol A	Lipids	Free fatty acids	C18H31NO	278.25	67.05	277.241	[M+H]+	3	-	-	76290.5	-
Waln013216	10-Hydroxystearic Acid	Lipids	Free fatty acids	C18H36O3	299.26	141.13	300.266	[M-H]-	1	638-26-6	-	73718	-
Sasn008558	Corchorifatty acid B	Lipids	Free fatty acids	C18H28O4	307.19	185.12	308.199	[M-H]-	3	-	-	71282.9	-
Safn011825	(10E,12Z,15Z)-9-oxooctadeca-10,12,15-trienoic acid	Lipids	Free fatty acids	C18H28O3	291.2	185.12	292.204	[M-H]-	2	125559-74-2	-	66568.5	-
MW0012407	15(S)-Hede	Lipids	Free fatty acids	C20H36O3	325.27	149.02	324.266	[M+H]+	2	92693-04-4	-	64709.3	-
pmb2643	Myristoleic acid	Lipids	Free fatty acids	C14H26O2	225.19	207.18	226.193	[M-H]-	1	544-64-9	C08322	64368	-
PD0846084	Octadecadiene-1,18-Diol	Lipids	Free fatty acids	C18H34O2	283.26	69.07	282.256	[M+H]+	3	-	-	58618.5	-
Sasn010720	Docosanedioate	Lipids	Free fatty acids	C22H42O4	369.3	307.3	370.308	[M-H]-	1	505-56-6	C19625	57315.3	ko00073
mws0131	Phytol	Lipids	Free fatty acids	C20H40O	297.32	251.14	296.308	[M+H]+	3	7541-49-3	C01389	56338.6	-
Walbp07873	12-Oxo phytodienoic acid	Lipids	Free fatty acids	C18H28O3	293.21	81.07	292.204	[M+H]+	1	67204-66-4	-	55752.6	-
mws0751	Tridecanoic acid	Lipids	Free fatty acids	C13H26O2	213.19	195.18	214.193	[M-H]-	1	638-53-9	C17076	51772.1	-
Walbn05525	2-Decenedioic acid	Lipids	Free fatty acids	C10H16O4	199.1	155.11	200.105	[M-H]-	1	37443-67-7	-	51296.9	-
MWStz334	13(S)-Hydroxyoctadeca-9(Z),11(E)-dienoic acid (13-HODE)	Lipids	Free fatty acids	C18H32O3	314.27	81.07	296.235	[M+NH4]+	3	18104-45-5	-	50923	-
Wcdp006869	10-Methoxyheptadec-1-En-4,6-Diyne-3,9-Diol	Lipids	Free fatty acids	C18H28O3	293.21	151.11	292.204	[M+H]+	1	133921-57-0	-	50049.8	-
Lmyn007622	9,10,18-Trihydroxystearate	Lipids	Free fatty acids	C18H36O5	331.25	157.12	332.256	[M-H]-	3	496-86-6	C19621	46523.3	ko00073
PD0279320	Methyl 9-hydroxyoctadeca-10,12,15-trienoate	Lipids	Free fatty acids	C19H32O3	309.24	99.08	308.235	[M+H]+	1	64265-95-8	-	44121.8	-
mws5045	12-Hydroxydodecanoic acid	Lipids	Free fatty acids	C12H24O3	215.17	169.16	216.173	[M-H]-	2	505-95-3	C08317	43495.1	-
Lmsn004901	Tetracosanoic acid	Lipids	Free fatty acids	C24H48O2	367.36	367.36	368.365	[M-H]-	3	557-59-5	C08320	43007.9	ko01040
Zbfn008704	2,3,3-trihydroxypropyl octadeca-9,12-dienoate	Lipids	Free fatty acids	C21H38O5	369.26	279.23	370.272	[M-H]-	2	-	-	42078.1	-
mws0361	(9Z)-Hexadecenoic acid*	Lipids	Free fatty acids	C16H30O2	253.22	235.21	254.225	[M-H]-	1	373-49-9	C08362	40361.8	ko00061,ko01100
PDP086333	12-hydroxydodeca-5,8,10-trienoic acid	Lipids	Free fatty acids	C12H18O3	211.13	133.1	210.126	[M+H]+	2	-	-	39112.9	-
Lmmn006932	2-Hydroxy-4-methyl-3-tridecanoyloxypentanoic acid methyl ester	Lipids	Free fatty acids	C20H38O5	357.26	297.24	358.272	[M-H]-	1	-	-	38116.6	-
MWSslk080	10-Hydroxydecanoic acid	Lipids	Free fatty acids	C10H20O3	187.13	141.13	188.141	[M-H]-	2	1679-53-4	C02774	38052.8	-
Sasp007401	2-Aminohexadecanoic acid	Lipids	Free fatty acids	C16H33NO2	272.26	254.25	271.251	[M+H]+	3	7769-79-1	-	36707	-
Sadp018621	N-Carbamyl-paf	Lipids	Free fatty acids	C26H55N2O7P	539.38	184.07	538.375	[M+H]+	3	-	-	35997	-
Zbkn002844	Colneleate	Lipids	Free fatty acids	C18H30O3	293.21	171.1	294.219	[M-H]-	3	52761-34-9	C19827	34509.8	-
Sasn009320	2-decyl-3-hydroxypentanedioic acid	Lipids	Free fatty acids	C15H28O5	287.19	225.19	288.194	[M-H]-	3	-	-	33680.2	-
Lcfn143038	10-hydroxydecanoicacid10-O-beta-D-glucopyranoside	Lipids	Free fatty acids	C16H30O8	349.19	187.13	350.194	[M-H]-	3	-	-	32507.9	-
Wcdp010432	Linoleamide	Lipids	Free fatty acids	C18H33NO	280.26	245.23	279.256	[M+H]+	3	3999-01-7	-	32343.3	-
Sadn017326	Litsealactone B	Lipids	Free fatty acids	C17H26O3	277.18	59.01	278.188	[M-H]-	3	-	-	31124.6	-
Sasp013729	MG(18:0/0:0/0:0)	Lipids	Free fatty acids	C21H42O4	359.32	341.31	358.308	[M+H]+	3	22610-61-3	-	31087.4	-
ZbLn003757	1'-(3-methylisobutyryl)-3'-acetyl sucrose	Lipids	Free fatty acids	C19H32O13	527.2	101.06	468.184	[M+CH3COOH-H]-	3	-	-	29179.5	-
Lcfn121183	GallicynoicacidF	Lipids	Free fatty acids	C18H32O6	343.21	171.1	344.22	[M-H]-	2	-	-	28740.7	-
YC512117	Stearidonic acid	Lipids	Free fatty acids	C18H28O2	277.22	149.02	276.209	[M+H]+	3	20290-75-9	C16300	28454.8	ko00592,ko01110
Safn009762	2-Amino-3,4-dihydroxy-2-(hydroxymethyl)-14-oxo-6-eicosenoic acid	Lipids	Free fatty acids	C21H39NO6	400.27	88.04	401.278	[M-H]-	2	-	-	27583.6	-
Lmyn011997	Erucic acid	Lipids	Free fatty acids	C22H42O2	337.31	337.31	338.318	[M-H]-	3	112-86-7	C08316	27421.3	ko01040
Zmyn004548	(9S,13S,15Z)-12-Oxophyto-10,15-dienoate	Lipids	Free fatty acids	C18H28O3	291.2	235.17	292.204	[M-H]-	2	85551-10-6	C01226	26550.5	ko00592,ko01100,ko01110
ZbYn010300	3'-Palmitoyl sucrose	Lipids	Free fatty acids	C28H52O12	639.36	255.23	580.346	[M+CH3COOH-H]-	1	-	-	25693.4	-
PD0889981	7-hydroxy-7-(2-methylphenyl)heptanoic acid	Lipids	Free fatty acids	C14H20O3	237.15	119.09	236.141	[M+H]+	3	-	-	25325.5	-
Lmmn006896	3-Hydroxy-4-methyl-2-tridecanoyloxypentanoic acid methyl ester	Lipids	Free fatty acids	C20H38O5	357.26	59.01	358.272	[M-H]-	3	-	-	25167.8	-
PD0662695	methyl 8-[(1S,2R)-3-oxo-2-[(Z)-pent-2-enyl]cyclopentyl]octanoate	Lipids	Free fatty acids	C19H32O3	309.24	277.22	308.235	[M+H]+	2	-	-	24482.5	-
Lcfn121262	2-hydroxy-12-methyl-tetradecanoicacid	Lipids	Free fatty acids	C15H30O3	257.21	211.21	258.219	[M-H]-	3	-	-	23559.6	-
Zmgn004439	Decanoic acid	Lipids	Free fatty acids	C10H20O2	171.14	153.14	172.146	[M-H]-	3	334-48-5	C01571	23104.8	ko00061,ko01100
Salp009727	Lauramide	Lipids	Free fatty acids	C12H25NO	200.2	57.07	199.194	[M+H]+	3	1120-16-7	-	22418.1	-
mws0371	(4Z,7Z,10Z,13Z,16Z,19Z)-Docosahexaenoic acid	Lipids	Free fatty acids	C22H32O2	327.23	283.24	328.24	[M-H]-	3	6217-54-5	C06429	21591.9	ko01040
Waptp08627	13,16-Docosadienamide	Lipids	Free fatty acids	C22H41NO	336.33	69.07	335.319	[M+H]+	3	-	-	20832.1	-
ZbYn009262	3'-linoleoyl sucrose	Lipids	Free fatty acids	C30H50O12	661.35	277.22	602.33	[M+CH3COOH-H]-	3	-	-	19422.2	-
Wahsn10880	1-O-Feruloyl 9,10-Dihydroxypalmitic acid	Lipids	Free fatty acids	C26H40O7	463.27	175.04	464.277	[M-H]-	3	-	-	19001	-
Wacn005438	Hydroxypentadecenoic acid glucoside	Lipids	Free fatty acids	C21H38O8	477.27	161.04	418.257	[M+CH3COOH-H]-	3	-	-	17863.8	-
MWS2602	5(S),15(S)-DiHETE; 5,15-Dihydroxy-6,8,11,13-Eicosatetraenoic Acid	Lipids	Free fatty acids	C20H32O4	335.22	115.04	336.23	[M-H]-	3	82200-87-1	-	17185.5	-
Walbp09179	Myristamide	Lipids	Free fatty acids	C14H29NO	228.23	57.07	227.225	[M+H]+	3	638-58-4	-	16310.3	-
Lmxn015337	Methyl palmitate	Lipids	Free fatty acids	C17H34O2	269.25	251.24	270.256	[M-H]-	3	112-39-0	C16995	15721.8	-
mws0474	Dodecanedioic acid	Lipids	Free fatty acids	C12H22O4	229.14	211.13	230.152	[M-H]-	1	693-23-2	C02678	15287.7	-
Zbfn012252	2-(dodecanoyloxy)acetic acid	Lipids	Free fatty acids	C14H26O4	257.17	199.17	258.183	[M-H]-	2	-	-	14345.3	-
pmb0885	4-Oxo-9Z,11Z,13E,15E-Octadecatetraenoic Acid	Lipids	Free fatty acids	C18H26O3	291.2	191.11	290.188	[M+H]+	3	-	-	12876.9	-
Wacyp09666	6-Hydroxy-3,9-Undecadienoic acid Methyl Ester	Lipids	Free fatty acids	C12H20O3	213.15	111.04	212.141	[M+H]+	3	-	-	12164.9	-
Zmyn004943	Norlinolenic acid	Lipids	Free fatty acids	C17H28O2	263.2	59.01	264.209	[M-H]-	1	-	C16344	11752.3	ko00592
ZbYn009419	3-Oleoyl sucrose	Lipids	Free fatty acids	C30H50O12	661.35	277.22	602.33	[M+CH3COOH-H]-	3	-	-	11515	-
PD0443606	7Z,13Z,16Z,19Z-docosatetraenoic acid	Lipids	Free fatty acids	C22H36O2	333.28	121.1	332.272	[M+H]+	3	-	-	11404	-
Lmbn006152	Rumenic acid	Lipids	Free fatty acids	C18H32O2	279.23	59.01	280.24	[M-H]-	1	2540-56-9	C04056	11252.2	ko00591
Sasn008206	(E)-12-hydroxydodec-2-enoic acid	Lipids	Free fatty acids	C12H22O3	213.15	183.14	214.157	[M-H]-	3	-	-	11081	-
WaPyn07894	12-hydroxydodec-9-enoic acid	Lipids	Free fatty acids	C12H22O3	213.15	195.14	214.157	[M-H]-	3	79894-09-0	-	10009.4	-
mws1436	1,18-Octadecanediol	Lipids	Free fatty acids	C18H38O2	287.29	97.1	286.287	[M+H]+	3	3155-43-9	-	9913.76	-
pmf0395	(9Z)-Octadecenoic acid	Lipids	Free fatty acids	C18H34O2	283.26	121.1	282.256	[M+H]+	3	112-80-1	C00712	9325.8	ko00061,ko00073,ko01040
Safn009111	Myriocin	Lipids	Free fatty acids	C21H39NO6	400.27	88.04	401.278	[M-H]-	3	35891-70-4	C19914	9170.27	-
Wcdp006929	(9Z,11E,13E,15Z)-4-Oxo-9,11,13,15-Octadecatetraenoic Acid	Lipids	Free fatty acids	C18H26O3	291.2	207.14	290.188	[M+H]+	1	17699-21-7	-	8999.05	-
mws0369	Arachidonate	Lipids	Free fatty acids	C20H32O2	303.23	259.24	304.24	[M-H]-	3	506-32-1	C00219	8711.25	ko00590,ko00591,ko01040,ko01100
YC512118	Oleamide	Lipids	Free fatty acids	C18H35NO	282.28	247.24	281.272	[M+H]+	1	301-02-0	C19670	5280.81	-
Zmgn003633	Traumatin	Lipids	Free fatty acids	C12H20O3	211.13	183.14	212.141	[M-H]-	3	65410-38-0	C16309	5265.26	ko00592,ko01110
pmb2786	9(S)-HOT	Lipids	Free fatty acids	C18H30O3	293.21	235.17	294.219	[M-H]-	3	89886-42-0	C16326	4403.33	ko00592

## Sheet: Organic acids
PDP175625	2-{4-amino-1H-imidazo[4,5-d]pyridazin-1-yl}-5-(hydroxymethyl)oxolane-3,4-diol	Organic acids	Organic acids	C10H13N5O4	268.1	136.07	267.097	[M+H]+	2	-	-	1.94807e+08	-
mws0281	Citrate	Organic acids	Organic acids	C6H8O7	191.02	111.01	192.027	[M-H]-	1	77-92-9	C00158	108420457	ko00020,ko00250,ko00630,ko01100,ko01110,ko01200,ko01210,ko01230,ko01240
PDP230363	(2e)-3-(3-hydroxy-4-methoxyphenyl)-n-[2-(4-hydroxyphenyl)ethyl]prop-2-enimidic acid	Organic acids	Organic acids	C18H19NO4	314.14	177.06	313.131	[M+H]+	3	-	-	8.39523e+07	-
Zmgn000216	2-Hydroxyethylphosphonate	Organic acids	Organic acids	C2H7O4P	125	78.96	126.008	[M-H]-	1	22987-21-9	C06451	6.15608e+07	ko00440,ko01100,ko01110
PDN170273	(2-hydroxypropyl)phosphonic acid	Organic acids	Organic acids	C3H9O4P	199.04	78.96	140.024	[M+CH3COO]-	3	-	-	5.22459e+07	-
PDP239506	Phosphatidylcholine lyso 18:1	Organic acids	Organic acids	C26H52NO7P	522.36	184.08	521.348	[M+H]+	2	-	-	5.02018e+07	-
PDP239474	Phosphatidylcholine lyso 16:1	Organic acids	Organic acids	C24H48NO7P	494.33	184.08	493.317	[M+H]+	2	-	-	4.42045e+07	-
mws0567	4-Guanidinobutanoate	Organic acids	Organic acids	C5H11N3O2	146.09	87.04	145.085	[M+H]+	1	463-00-3	C01035	3.61997e+07	ko00330,ko01100
PDP239459	Phosphatidylcholine lyso 18:3	Organic acids	Organic acids	C26H48NO7P	518.33	184.07	517.317	[M+H]+	2	-	-	2.73282e+07	-
PDP239475	Phosphatidylcholine lyso 18:2	Organic acids	Organic acids	C26H50NO7P	520.34	184.08	519.332	[M+H]+	2	-	-	2.25216e+07	-
PDP060499	Phosphatidylcholine lyso 15:0	Organic acids	Organic acids	C23H48NO7P	482.33	184.07	481.317	[M+H]+	2	17364-10-2	-	2.09822e+07	-
PDP164287	2-{7-amino-[1,2,3]triazolo[4,5-d]pyrimidin-3-yl}-5-(hydroxymethyl)oxolane-3,4-diol	Organic acids	Organic acids	C9H12N6O4	269.09	137.05	268.092	[M+H]+	2	-	-	1.4996e+07	-
mws0470	Methylmalonate*	Organic acids	Organic acids	C4H6O4	117.02	73.03	118.027	[M-H]-	1	516-05-2	C02170	1.241e+07	ko00240,ko00280,ko00640,ko01100
mws0275	Malate	Organic acids	Organic acids	C4H6O5	133.01	71.01	134.022	[M-H]-	1	636-61-3	C00711	1.22378e+07	-
PDN149909	2-Benzoyl-5-Methoxybenzoquinone	Organic acids	Organic acids	C14H10O4	301.07	151	242.058	[M+CH3COO]-	3	-	-	1.19925e+07	-
pme3207	cis,cis-Muconate*	Organic acids	Organic acids	C6H6O4	141.02	59.01	142.027	[M-H]-	3	1119-72-8	C02480	1.08304e+07	ko01100
mws0277	Quinate	Organic acids	Organic acids	C7H12O6	191.06	85.03	192.063	[M-H]-	2	77-95-2	C00296	1.0608e+07	ko00400,ko01100
Safn001079	(2S,3R)-2,3-dihydroxy-5-oxohexanedioic acid*	Organic acids	Organic acids	C6H8O7	191.02	111.01	192.027	[M-H]-	1	-	-	1.02046e+07	-
PDN028882	2-(hydroxymethyl)-6-sulfanyloxane-3,4,5-triol	Organic acids	Organic acids	C6H12O5S	195.05	75.01	196.041	[M-H]-	3	-	-	9.98159e+06	-
pme3017	2-Amino-2-methylpropanoate	Organic acids	Organic acids	C4H9NO2	104.07	58.07	103.063	[M+H]+	2	62-57-7	C03665	9.53788e+06	-
Zmyn000453	Isocitrate*	Organic acids	Organic acids	C6H8O7	191.02	111.01	192.027	[M-H]-	1	320-77-4	C00311	9.52001e+06	ko00020,ko00630,ko01100,ko01110,ko01200,ko01210,ko01230,ko01240
PDN035505	6-hydroxy-3-(3-hydroxy-4-methoxyphenyl)-8-{[3,4,5-trihydroxy-6-(hydroxymethyl)oxan-2-yl]oxy}-3,4-dihydro-1H-2-benzopyran-1-one	Organic acids	Organic acids	C22H24O11	463.12	301.07	464.132	[M-H]-	3	-	-	9.078e+06	-
Wayn002279	Dihomocitric acid	Organic acids	Organic acids	C8H12O7	219.05	111.01	220.058	[M-H]-	1	-	-	8.12166e+06	-
PDP062119	2-acetamido-3-(1-methyl-1H-imidazol-5-yl)propanoic acid	Organic acids	Organic acids	C9H13N3O3	212.1	125	211.096	[M+H]+	3	-	-	8.08658e+06	-
mws0192	Succinate*	Organic acids	Organic acids	C4H6O4	117.02	73.03	118.027	[M-H]-	1	110-15-6	C00042	7.73685e+06	ko00020,ko00190,ko00250,ko00310,ko00350,ko00360,ko00620,ko00630,ko00640,ko00650,ko00760,ko00920,ko01100,ko01110,ko01200
MWSmce536	Methyl 2-furoate	Organic acids	Organic acids	C6H6O3	125.02	79.02	126.032	[M-H]-	3	611-13-2	-	7.20047e+06	-
mws0924	2-Methylglutaric acid*	Organic acids	Organic acids	C6H10O4	145.05	101.06	146.058	[M-H]-	1	617-62-9	-	6.12127e+06	-
PDP060494	Phosphatidylcholine lyso 14	Organic acids	Organic acids	C22H46NO7P	468.31	184.07	467.301	[M+H]+	2	13699-45-1	-	5.51096e+06	-
PDP038558	8-Amino-[1,4]Diazonane-2,5-Dione	Organic acids	Organic acids	C7H13N3O2	172.12	70.07	171.101	[M+H]+	2	-	-	5.27558e+06	-
PDP059967	[(1e,7e,9e)-3-(2-aminoethyl)-1-(3-ethyl-6-oxo-2,3-dihydropyran-2-yl)-3,6-dihydroxy-10-{3-[(4-methylpentanoyl)oxy]cyclohexyl}deca-1,7,9-trien-4-yl]oxyphosphonic acid	Organic acids	Organic acids	C31H50NO10P	628.33	318.17	627.317	[M+H]+	3	-	-	5.17167e+06	-
mws0208	Adipate*	Organic acids	Organic acids	C6H10O4	145.05	101.06	146.058	[M-H]-	1	124-04-9	C06104	4.84433e+06	ko01100
PDP229023	(2-{[(2r)-3-{[10-(2-hexylcyclopropyl)decanoyl]oxy}-2-hydroxypropyl phosphonato]oxy}ethyl)trimethylazanium	Organic acids	Organic acids	C27H54NO7P	536.37	184.07	535.364	[M+H]+	3	-	-	4.58744e+06	-
PDN193459	Terrein Glucoside	Organic acids	Organic acids	C14H20O8	375.13	153.06	316.116	[M+CH3COO]-	3	-	-	4.06946e+06	-
PDP054419	(2-{[(2r)-2-hydroxy-3-(icos-13-enoyloxy)propyl phosphonato]oxy}ethyl)trimethylazanium	Organic acids	Organic acids	C28H56NO7P	550.39	184.07	549.379	[M+H]+	3	-	-	3.60604e+06	-
PDN174202	7-hydroxy-9-methoxy-1-methyl-3-{[3,4,5-trihydroxy-6-(hydroxymethyl)oxan-2-yl]oxy}-6H-benzo[c]chromen-6-one	Organic acids	Organic acids	C21H22O10	433.11	271.06	434.121	[M-H]-	3	-	-	3.38738e+06	-
PDN071053	(5-{[4,5-dihydroxy-6-(hydroxymethyl)-2-(propan-2-yloxy)oxan-3-yl]oxy}-3,4-dihydroxyoxolan-3-yl)methyl 4-hydroxybenzoate	Organic acids	Organic acids	C21H30O12	533.19	293.1	474.174	[M+CH3COO]-	3	-	-	3.11271e+06	-
PDN158760	(2R,3R,4S,6R)-2-((10-hydroxy-2,2-dimethyl-3,4-dihydro-2H-benzo[g]chromen-5-yl)oxy)-6-(hydroxymethyl)tetrahydro-2H-pyran-3,4,5-triol	Organic acids	Organic acids	C21H26O8	405.16	61.99	406.163	[M-H]-	3	-	-	3.1124e+06	-
PDP240455	N6-Succinyladenosine	Organic acids	Organic acids	C14H17N5O8	384.12	252.07	383.108	[M+H]+	2	-	-	2.86152e+06	-
Wayn000884	Citric acid glucoside	Organic acids	Organic acids	C12H18O12	353.07	111	354.08	[M-H]-	2	-	-	2.86046e+06	-
pme2914	3-Hydroxy-3-methylglutarate	Organic acids	Organic acids	C6H10O5	161.05	99.05	162.053	[M-H]-	2	503-49-1	C03761	2.7145e+06	-
Hmhn002738	3-Furoic acid	Organic acids	Organic acids	C5H4O3	111.01	67.02	112.016	[M-H]-	3	488-93-7	-	2.58348e+06	-
PDP191855	(3,4,5,6-tetrahydroxyoxan-2-yl)methyl 4-hydroxy-2-(hydroxymethyl)benzoate	Organic acids	Organic acids	C14H18O9	331.1	151.04	330.095	[M+H]+	3	-	-	2.54262e+06	-
PDP054513	(2-{[(2s)-2-hydroxy-3-[(2-methoxyhexadec-4-en-1-yl)oxy]propyl phosphonato]oxy}ethyl)trimethylazanium	Organic acids	Organic acids	C25H52NO7P	510.35	184.07	509.348	[M+H]+	3	-	-	2.5158e+06	-
PDN020883	methyl 2,3,4,5-tetrahydroxypentanoate	Organic acids	Organic acids	C6H12O6	179.06	59.01	180.063	[M-H]-	2	-	-	2.25635e+06	-
PDP157827	Phoenicein	Organic acids	Organic acids	C14H20O8	317.14	241.11	316.116	[M+H]+	3	175556-07-7	-	1.94494e+06	-
Safp023636	Tributyl citrate	Organic acids	Organic acids	C18H32O7	361.22	129.02	360.215	[M+H]+	1	77-94-1	-	1.93369e+06	-
Sadn000316	2-Oxo-2,3-dihydrofuran-5-acetate*	Organic acids	Organic acids	C6H6O4	141.02	59.02	142.027	[M-H]-	3	-	C03586	1.58633e+06	ko01100
PDN230779	(2e)-3-(4-methoxy-3-{[(2s,3r,4s,5s,6r)-3,4,5-trihydroxy-6-(hydroxymethyl)oxan-2-yl]oxy}phenyl)prop-2-enoic acid	Organic acids	Organic acids	C16H20O9	355.1	175.04	356.111	[M-H]-	3	-	-	1.54728e+06	-
Zkep008998	O-Phospho-L-homoserine	Organic acids	Organic acids	C4H10NO6P	200.02	98.97	199.025	[M+H]+	3	4210-66-6	C01102	1.54119e+06	ko00260,ko01100,ko01110,ko01230
pme1975	Malonate	Organic acids	Organic acids	C3H4O4	103	59.01	104.011	[M-H]-	3	141-82-2	C00383	1.48499e+06	ko00061,ko00240,ko00410,ko01100,ko01212
PDP061966	2-[5-(2-aminoethyl)-2-hydroxyphenoxy]-6-(hydroxymethyl)oxane-3,4,5-triol	Organic acids	Organic acids	C14H21NO7	316.15	256.13	315.132	[M+H]+	3	-	-	1.42275e+06	-
PDP239492	Phosphatidylcholine lyso 17:1	Organic acids	Organic acids	C25H50NO7P	508.34	184.07	507.332	[M+H]+	3	-	-	1.4111e+06	-
Lmbn001754	(2R,3S)-3-Isopropylmalate*	Organic acids	Organic acids	C7H12O5	175.06	115.04	176.069	[M-H]-	2	921-28-8	C04411	1.37482e+06	ko00290,ko01100,ko01110,ko01210,ko01230
Zmgn001448	2-Propylmalate*	Organic acids	Organic acids	C7H12O5	175.06	115.04	176.069	[M-H]-	2	-	C05994	1.31576e+06	ko00620
Zmyn000247	(S)-2-Hydroxyglutarate*	Organic acids	Organic acids	C5H8O5	147.03	57.03	148.037	[M-H]-	1	13095-48-2	C03196	1.25681e+06	ko00310,ko01100
mws0473	2-Methylsuccinic acid*	Organic acids	Organic acids	C5H8O4	131.04	87.05	132.042	[M-H]-	3	498-21-5	-	1.20667e+06	-
pmb3101	alpha-Isopropylmalate	Organic acids	Organic acids	C7H12O5	175.06	115.04	176.069	[M-H]-	1	49601-06-1	C02504	1.14253e+06	ko00290,ko00620,ko01100,ko01110,ko01210,ko01230
Lmbn000216	D-erythro-3-Methylmalate*	Organic acids	Organic acids	C5H8O5	147.03	57.03	148.037	[M-H]-	1	152204-30-3	C06032	1.13406e+06	ko00290,ko00660,ko01100,ko01210,ko01230
PDP296330	3-{6-hydroxy-1,1,6-trimethyl-3-[(oxan-4-yl)amino]-octahydro-1H-inden-3a-yl}-1-(morpholin-4-yl)propan-1-one	Organic acids	Organic acids	C24H42N2O4	423.33	70.06	422.315	[M+H]+	3	-	-	1.13147e+06	-
PDP228722	[(3r,4r,6r)-4,6-diethyl-6-[(1e,4r,5e)-4-ethyl-2-methylocta-1,5-dien-1-yl]-1,2-dioxan-3-yl]acetic acid	Organic acids	Organic acids	C21H36O4	353.27	261.22	352.261	[M+H]+	3	-	-	1.08964e+06	-
pme0243	Glutarate*	Organic acids	Organic acids	C5H8O4	131.03	87.05	132.042	[M-H]-	3	110-94-1	C00489	1.08016e+06	ko00071,ko00310,ko01100
mws0177	2-Furoate	Organic acids	Organic acids	C5H4O3	111.01	67.02	112.016	[M-H]-	3	88-14-2	C01546	1.00828e+06	ko01100
MW0150558	Glycerophosphoglycerol	Organic acids	Organic acids	C6H15O8P	245.04	78.96	246.05	[M-H]-	3	6418-92-4	C03274	951270	-
WapTKC018621	Tuliposide B	Organic acids	Organic acids	C11H18O9	295.1	85.03	294.095	[M+H]+	3	19870-33-8	C08570	933683	-
Lcfn121113	DL-Glycerol 1-phosphate	Organic acids	Organic acids	C3H9O6P	171.01	78.96	172.014	[M-H]-	1	57-03-4	C03189	916711	-
pme2380	2-Oxoglutarate	Organic acids	Organic acids	C5H6O5	145.01	101.02	146.022	[M-H]-	3	328-50-7	C00026	881457	ko00020,ko00040,ko00053,ko00220,ko00250,ko00300,ko00310,ko00340,ko00430,ko00470,ko00630,ko00650,ko00660,ko00785,ko01100,ko01110,ko01200,ko01210,ko01230,ko01240
PDP056700	[(2r,3s,4s,5r,6s)-3,4,5,6-tetrahydroxyoxan-2-yl]methyl (2e)-3-phenylprop-2-enoate	Organic acids	Organic acids	C15H18O7	311.1	146.02	310.105	[M+H]+	3	-	-	848461	-
pmb2826	(S)-2-Methylmalate	Organic acids	Organic acids	C5H8O5	147.03	87.01	148.037	[M-H]-	1	-	C02614	833379	ko00660,ko01100
Wayn000597	Citric acid-1-O-diglucoside	Organic acids	Organic acids	C18H28O17	515.12	111.01	516.133	[M-H]-	3	-	-	832710	-
PDN055501	(2Z)-2-hydroxy-3-(4-hydroxyphenyl)prop-2-enoic acid	Organic acids	Organic acids	C9H8O4	179.04	135.04	180.042	[M-H]-	2	-	C05350	824655	ko00350,ko01100
PDN026956	6-(1,2-dihydroxyethyl)-2-(hydroxymethyl)oxane-2,3,4,5-tetrol	Organic acids	Organic acids	C8H16O8	239.08	59.01	240.084	[M-H]-	2	-	-	821190	-
PDP042877	5-(hydroxymethyl)-5,9-dimethyltetracyclo[11.2.1.01,10.04,9]hexadecan-14-one	Organic acids	Organic acids	C19H30O2	291.23	135.12	290.225	[M+H]+	3	-	-	805547	-
PDP190256	2-(hydroxymethyl)-5-{[(2E)-2-methyl-4-[(9H-purin-6-yl)amino]but-2-en-1-yl]oxy}oxolane-3,4-diol	Organic acids	Organic acids	C15H21N5O5	352.16	220.12	351.154	[M+H]+	2	-	-	789682	-
PDN033543	Hydroxymethylphosphonic Acid	Organic acids	Organic acids	CH5O4P	171.01	78.96	111.993	[M+CH3COO]-	2	2617-47-2	-	712551	-
mws0341	(R)-2-Hydroxyisocaproate	Organic acids	Organic acids	C6H12O3	131.07	85.07	132.079	[M-H]-	3	20312-37-2	C03264	698987	-
WaTKp12750	7-methylocta-2,6-dienoic acid	Organic acids	Organic acids	C9H14O2	155.11	67.05	154.099	[M+H]+	2	-	-	678144	-
pme2550	cis-Aconitate	Organic acids	Organic acids	C6H6O6	173.01	129.02	174.016	[M-H]-	3	4023-65-8	C00417	660532	ko00020,ko00630,ko00660,ko01100,ko01110,ko01210
pmb3099	Diethylphosphoric acid	Organic acids	Organic acids	C4H11O4P	153.03	125	154.04	[M-H]-	1	598-02-7	C06608	628761	-
MWS2040	Methanesulfonic acid	Organic acids	Organic acids	CH4O3S	94.98	79.96	95.9881	[M-H]-	3	75-75-2	C11145	610216	ko00920,ko01100
PDP061125	SCHEMBL115205	Organic acids	Organic acids	C10H9NO3	192.06	148.07	191.058	[M+H]+	3	-	-	585943	-
PDP203023	tricyclo[7.3.1.02,7]tridec-2(7)-en-13-ol	Organic acids	Organic acids	C13H20O	193.16	147.04	192.151	[M+H]+	3	-	-	574464	-
PD0306834	Benzocyclobutyl-1-carboxylic acid	Organic acids	Organic acids	C9H8O2	149.06	103.05	148.052	[M+H]+	3	14381-41-0	-	556805	-
PDP171347	8'-methylspiro[cyclohexane-1,4'-tricyclo[6.3.1.02,5]dodecan]-1'-ol	Organic acids	Organic acids	C18H30O	263.24	67.05	262.23	[M+H]+	2	-	-	553699	-
mws0823	3-Methyl-2-oxobutanoic acid	Organic acids	Organic acids	C5H8O3	115.04	71.01	116.047	[M-H]-	3	759-05-7	C00141	527257	ko00280,ko00290,ko00770,ko00785,ko00966,ko01100,ko01110,ko01210,ko01230,ko01240
mws0972	6-Hydroxyhexanoic acid	Organic acids	Organic acids	C6H12O3	131.07	85.07	132.079	[M-H]-	3	1191-25-9	C06103	514508	-
mws0147	3-Hydroxyisovalerate	Organic acids	Organic acids	C5H10O3	117.06	59.01	118.063	[M-H]-	3	625-08-1	C20827	507263	ko00280,ko01100
pmf0096	Oxalate	Organic acids	Organic acids	C2H2O4	88.99	70.98	89.9953	[M-H]-	3	144-62-7	C00209	469015	ko00230,ko00630,ko01100
PDP189471	4,12,14-trihydroxy-3-methyl-3,4,5,6,7,8,9,10-octahydro-1H-2-benzoxacyclododecin-1-one	Organic acids	Organic acids	C16H22O5	295.16	149.02	294.147	[M+H]+	2	-	-	465481	-
pme0274	6-Aminohexanoate	Organic acids	Organic acids	C6H13NO2	132.1	69.07	131.095	[M+H]+	3	60-32-2	C02378	426188	ko01100
Lmbn001676	(R)-3-Hydroxy-3-methyl-2-oxopentanoate*	Organic acids	Organic acids	C6H10O4	145.05	101.06	146.058	[M-H]-	2	-	C14463	425460	ko00290,ko01110,ko01210
mws0425	2-Methylmaleate	Organic acids	Organic acids	C5H6O4	129.02	85.03	130.027	[M-H]-	3	498-23-7	C02226	424279	ko00290,ko00660,ko01100,ko01210
PDN124170	2-[3-hydroxy-5-(hydroxymethyl)phenoxy]-6-(hydroxymethyl)oxane-3,4,5-triol	Organic acids	Organic acids	C13H18O8	301.09	139.04	302.1	[M-H]-	3	-	-	401832	-
Lmbn001609	(S)-2-Aceto-2-hydroxybutanoate	Organic acids	Organic acids	C6H10O4	145.05	83.05	146.058	[M-H]-	2	-	C06006	397975	ko00290,ko01100,ko01110,ko01210,ko01230
PDN011290	Staphylin	Organic acids	Organic acids	C16H18O9	413.1	249.13	354.095	[M+CH3COO]-	3	58108-99-9	-	387139	-
pme2761	4-Hydroxy-2-oxoglutarate	Organic acids	Organic acids	C5H6O6	161.01	73.03	162.016	[M-H]-	3	1187-99-1	C01127	366848	ko00630,ko01100
Lmjp002931	Fusaric acid	Organic acids	Organic acids	C10H13NO2	180.1	120.08	179.095	[M+H]+	3	536-69-6	C10146	359075	-
mws0576	(R)-3-Hydroxybutanoate	Organic acids	Organic acids	C4H8O3	103.04	59.01	104.047	[M-H]-	3	300-85-6	C01089	357729	ko00650,ko01100
MWS5136	Mono-Methyl Glutarate*	Organic acids	Organic acids	C6H10O4	145.05	101.06	146.058	[M-H]-	2	1501-27-5	-	351985	-
mws0376	Fumarate	Organic acids	Organic acids	C4H4O4	115	71.01	116.011	[M-H]-	3	110-17-8	C00122	350587	ko00020,ko00190,ko00220,ko00250,ko00350,ko00360,ko00620,ko00650,ko00760,ko01100,ko01110,ko01200
Walbn00429	Malic acid-1-O-glucopyranoside	Organic acids	Organic acids	C10H16O10	295.07	115	296.074	[M-H]-	3	-	-	288077	-
Lcfn121254	Dimethylallyl diphosphate	Organic acids	Organic acids	C5H12O7P2	245	78.96	246.006	[M-H]-	3	358-72-5	C00235	284694	ko00740,ko00900,ko00908,ko01100,ko01110
PDN183595	(+)-Centrolobine	Organic acids	Organic acids	C20H24O3	311.17	183.01	312.173	[M-H]-	3	-	-	272606	-
Wayn000918	Isocitric acid-1-O-diglucoside	Organic acids	Organic acids	C18H28O17	515.12	111.01	516.133	[M-H]-	3	-	-	263859	-
MWSslk154	Triethyl citrate	Organic acids	Organic acids	C12H20O7	277.13	115.04	276.121	[M+H]+	3	77-93-0	-	254727	-
PDN060796	(plusmn)11-HEDE	Organic acids	Organic acids	C20H36O3	325.27	81.07	324.266	[M+H]+	2	5598-37-8	-	249470	-
PDN232853	(2r,3s,4r,5r)-2-ethoxy-2-(hydroxymethyl)oxane-3,4,5-triol	Organic acids	Organic acids	C8H16O6	207.09	59.01	208.095	[M-H]-	2	-	-	246418	-
Zmgn000217	Itaconate	Organic acids	Organic acids	C5H6O4	129.02	85.03	130.027	[M-H]-	1	97-65-4	C00490	226415	ko00660,ko01100
Waptn03175	1-Pentyl-2-Hydroxypropylmalic acid Glucoside	Organic acids	Organic acids	C18H32O11	423.19	261.13	424.195	[M-H]-	2	-	-	226291	-
mws0267	D-Glycerate	Organic acids	Organic acids	C3H6O4	105.02	105.02	106.027	[M-H]-	3	473-81-4	C00258	226208	ko00030,ko00260,ko00561,ko00630,ko01100,ko01110,ko01200
PDN043585	1-(4-hydroxy-2-methyl-6-{[3,4,5-trihydroxy-6-(hydroxymethyl)oxan-2-yl]oxy}phenyl)ethan-1-one	Organic acids	Organic acids	C15H20O8	327.11	123.04	328.116	[M-H]-	3	-	-	225656	-
pme3154	(R)-Mevalonate	Organic acids	Organic acids	C6H12O4	147.07	59.01	148.074	[M-H]-	3	150-97-0	C00418	222959	ko00900,ko01100,ko01110
PDN178141	2-(hydroxymethyl)-6-{[2,3,5-trihydroxy-2-(hydroxymethyl)oxan-4-yl]oxy}oxane-3,4,5-triol	Organic acids	Organic acids	C12H22O11	401.14	115.04	342.116	[M+CH3COO]-	3	-	-	217786	-
PDN188899	(2S,3S,4S,5R)-2,3,4,5-Tetrahydroxy-6-Oxohexanoic Acid	Organic acids	Organic acids	C6H10O7	253.06	72.99	194.043	[M+CH3COO]-	3	-	-	206336	-
Rn016494	12-HO-J-Ile	Organic acids	Organic acids	C18H29NO5	338.2	130.09	339.205	[M-H]-	3	-	-	188299	-
PDP025841	5-[2-(hydroxymethyl)phenyl]pentanoic acid	Organic acids	Organic acids	C12H16O3	209.12	163.04	208.11	[M+H]+	2	-	-	187045	-
PDN034677	7-acetyl-8,9-dihydroxy-2,2,4,4,6-pentamethylanthracene-1,3-dione	Organic acids	Organic acids	C21H22O5	353.14	116.93	354.147	[M-H]-	2	-	-	178517	-
Sadn001319	2-(2-ethoxyethoxy)acetic acid	Organic acids	Organic acids	C6H12O4	147.07	85.03	148.074	[M-H]-	3	-	-	176831	-
Wasn003258	Glucosyl 2-Hydroxy-4-Methylpentanoic Acid	Organic acids	Organic acids	C12H22O8	293.12	131.07	294.132	[M-H]-	2	-	-	176621	-
Lmyn004460	Abscisate	Organic acids	Organic acids	C15H20O4	263.13	204.11	264.136	[M-H]-	2	21293-29-8	C06082	165481	ko00906,ko01100,ko01110,ko04075
pme1654	(-)-Jasmonic acid	Organic acids	Organic acids	C12H18O3	209.12	59.02	210.126	[M-H]-	3	77026-92-7	C08491	160687	ko00592,ko01100,ko01110,ko04075
MWS3036	3-Hydroxyglutaric acid	Organic acids	Organic acids	C5H8O5	147.03	85.03	148.037	[M-H]-	2	638-18-6	-	158388	-
pme0275	4-Oxopentanoic Acid	Organic acids	Organic acids	C5H8O3	115.04	97.03	116.047	[M-H]-	3	123-76-2	-	157536	-
Sadp004757	beta-Hydroxypropiovanillone 3-glucoside	Organic acids	Organic acids	C16H22O9	359.13	197.08	358.126	[M+H]+	3	114226-07-2	-	156879	-
Lcfn121164	6-Phospho-D-gluconate	Organic acids	Organic acids	C6H13O10P	275.02	78.96	276.025	[M-H]-	3	53411-70-4	C00345	154811	ko00030,ko01100,ko01110,ko01200
PDN034192	3-(sulfooxy)benzoic acid	Organic acids	Organic acids	C7H6O6S	216.98	137.02	217.988	[M-H]-	2	-	-	148091	-
Lmyn000160	Mucic acid Dimethyl Ester	Organic acids	Organic acids	C8H14O8	237.06	87.01	238.069	[M-H]-	3	-	-	134547	-
pme3034	Ethylmalonic acid*	Organic acids	Organic acids	C5H8O4	131.04	87.05	132.042	[M-H]-	3	601-75-2	-	126221	-
Lmbn002072	；；；；；；；；；；；；；；；；；；；；；；；；；；；；；；；；；；；；；；；；；；；；；；；；；；；；；；；；；	Organic acids	Organic acids	C7H12O4	159.07	97.07	160.074	[M-H]-	2	618-57-5	C16657	122154	-
Lmmn000806	Dimethylmalonic acid*	Organic acids	Organic acids	C5H8O4	131.04	87.05	132.042	[M-H]-	3	595-46-0	-	114395	-
Wayn000504	Malic acid-1-O-diglucoside	Organic acids	Organic acids	C16H26O15	457.12	341.11	458.127	[M-H]-	3	-	-	111665	-
Lmmn002164	Monomethyl succinate*	Organic acids	Organic acids	C5H8O4	131.03	87.05	132.042	[M-H]-	3	3878-55-5	-	111664	-
WaTKp00561	3-Hydroxy-1-cyclohexene-1-carboxylic acid	Organic acids	Organic acids	C7H10O3	143.07	79.05	142.063	[M+H]+	3	127943-85-5	-	109678	-
MWS5238	4-Phenylbutyrate	Organic acids	Organic acids	C10H12O2	165.09	91.05	164.084	[M+H]+	2	1821-12-1	C21793	105920	-
MWSmce183	(R)-Mandelate	Organic acids	Organic acids	C8H8O3	151.04	77.04	152.047	[M-H]-	2	611-71-2	C01983	104337	-
PDP038342	5-Pentyl-3H-Furan-2-One:5-(1-Pentyl)-3H-Furan-2-One	Organic acids	Organic acids	C9H14O2	155.11	55.05	154.099	[M+H]+	3	51352-68-2	-	99871.2	-
Safn004643	3-Carboxy-4-Methyl-5-Propyl-2-Furanpropionic Acid	Organic acids	Organic acids	C12H16O5	239.1	59.01	240.1	[M-H]-	1	86879-39-2	-	92409	-
MWSmce210	Chelidonic acid	Organic acids	Organic acids	C7H4O6	183	67.02	184.001	[M-H]-	3	99-32-1	C08476	91280.7	-
Lcsn006884	2,2'-(3-methylcyclohexane-1,1-diyl)diacetic acid	Organic acids	Organic acids	C11H18O4	213.11	169.12	214.12	[M-H]-	1	5345-12-0	-	86986.2	-
WaYn000716	Citric Acid diglucoside	Organic acids	Organic acids	C18H28O17	515.12	341.11	516.133	[M-H]-	3	-	-	86046.2	-
Lmbn001288	(S)-2-Acetolactate	Organic acids	Organic acids	C5H8O4	131.03	87.04	132.042	[M-H]-	3	71698-08-3	C06010	85254.4	ko00290,ko00650,ko00660,ko00770,ko01100,ko01110,ko01210,ko01230
Lmrn002746	2-Hydroxy-4-methylpentanoic acid	Organic acids	Organic acids	C6H12O3	131.07	85.07	132.079	[M-H]-	3	498-36-2	-	80603.4	-
MWS5147	3-(Methylthio)propanoate	Organic acids	Organic acids	C4H8O2S	119.02	59.01	120.025	[M-H]-	3	646-01-5	C08276	77533.1	ko00270,ko00920,ko01100
PDP131482	2-[(1R)-7-methyl-1,2,3,4,4a,5,6,8a-octahydronaphthalen-1-yl]prop-2-enoic acid	Organic acids	Organic acids	C14H20O2	221.16	119.09	220.146	[M+H]+	2	-	-	76136.5	-
Lcfn121162	D-Ribulose 1,5-bisphosphate	Organic acids	Organic acids	C5H12O11P2	308.98	96.97	309.986	[M-H]-	3	24218-00-6	C01182	76102	ko00030,ko00630,ko00710,ko01100,ko01110,ko01200
mws0262	(R,R)-Tartaric acid	Organic acids	Organic acids	C4H6O6	149.01	87.01	150.016	[M-H]-	3	87-69-4	C00898	75862	ko00630,ko01100
Lmbn001467	5-Acetamidopentanoate	Organic acids	Organic acids	C7H13NO3	158.08	116.07	159.089	[M-H]-	3	1072-10-2	C03087	75300.7	ko00310,ko01100
Zken142950	3-Hydroxy-3-methyl-2-oxobutanoic acid*	Organic acids	Organic acids	C5H8O4	131.03	87.04	132.042	[M-H]-	3	6546-31-2	C04181	75075	ko00290,ko01110,ko01210
MWS4414	trans-2-Butene-1,4-dicarboxylic Acid	Organic acids	Organic acids	C6H8O4	145.05	57.03	144.042	[M+H]+	3	4436-74-2	-	74603.6	-
Zmgn000447	3-Phospho-D-glycerate	Organic acids	Organic acids	C3H7O7P	184.98	78.96	185.993	[M-H]-	3	820-11-1	C00197	69023.4	ko00010,ko00030,ko00260,ko00270,ko00561,ko00630,ko00710,ko01100,ko01110,ko01200,ko01230,ko01240
Lmbn000193	2-Hydroxy-3-oxopropanoate*	Organic acids	Organic acids	C3H4O4	103	59.01	104.011	[M-H]-	3	2480-77-5	C01146	67332.3	ko00053,ko00630,ko01100
pme2710	Dihydrojasmonic acid	Organic acids	Organic acids	C12H20O3	211.13	167.14	212.141	[M-H]-	3	3572-64-3	-	67219.6	-
Wccp000476	2-[(1R)-1-carboxyethoxy]propanoic acid	Organic acids	Organic acids	C6H10O5	163.06	69.03	162.053	[M+H]+	1	-	-	66376.4	-
pme3186	Glyceraldehyde 3-phosphate	Organic acids	Organic acids	C3H7O6P	168.99	78.96	169.998	[M-H]-	3	591-59-3	C00661	61926	-
Ysjn001064	3-Oxopentanedioic acid	Organic acids	Organic acids	C5H6O5	145.01	57.04	146.022	[M-H]-	3	542-05-2	-	61060.9	-
Lmgn000224	Methyloxaloacetate	Organic acids	Organic acids	C5H6O5	145.01	57.03	146.022	[M-H]-	3	-	C06030	59601.6	ko00660
ZbBn000907	Shikimate 3-phosphate	Organic acids	Organic acids	C7H11O8P	253.01	96.97	254.019	[M-H]-	2	114489-69-9	C03175	58127.1	ko00400,ko01100,ko01110,ko01230
Lcsn002223	12-Hydroxyjasmonic Acid Glucoside	Organic acids	Organic acids	C18H28O9	387.16	59.01	388.173	[M-H]-	2	124649-25-8	-	50090.1	-
mws0574	2-Hydroxyisobutyric acid*	Organic acids	Organic acids	C4H8O3	103.04	57.04	104.047	[M-H]-	3	594-61-6	C21297	49296.2	-
PDN204339	(2,2-dimethyl-6-tridecyl-1,3-dioxan-4-yl)methanol	Organic acids	Organic acids	C20H40O3	327.29	281.21	328.298	[M-H]-	2	-	-	47851.7	-
mws2125	Phosphoenolpyruvate	Organic acids	Organic acids	C3H5O6P	166.98	78.96	167.982	[M-H]-	3	138-08-9	C00074	47829.8	ko00010,ko00020,ko00400,ko00440,ko00620,ko00710,ko00996,ko00999,ko01100,ko01110,ko01200,ko01230,ko01240
mws2124	2-Phosphoglycolate	Organic acids	Organic acids	C2H5O6P	154.98	78.96	155.982	[M-H]-	3	13147-57-4	C00988	43952.4	ko00630,ko01100,ko01110,ko01200
Lmgn002091	2-Methyl-3-oxoadipate*	Organic acids	Organic acids	C7H10O5	173.05	93.03	174.053	[M-H]-	3	-	C18307	42761.6	-
Wasn001627	Glucosyl 2,3-Dihydroxy-2-Methylbutanoic Acid	Organic acids	Organic acids	C11H20O9	295.1	89.02	296.111	[M-H]-	3	-	-	41493.4	-
Wasyqn1008	Dimethylglyceric Acid Glucoside	Organic acids	Organic acids	C11H20O9	295.1	59.01	296.111	[M-H]-	3	-	-	41101.5	-
Zkep105210	4-Fumarylacetoacetate	Organic acids	Organic acids	C8H8O6	201.04	155.03	200.032	[M+H]+	3	28613-33-4	C01061	40396.5	ko00350,ko01100
Safn007596	2,6-Dihydroxybenzoic acid	Organic acids	Organic acids	C7H6O4	153.02	109.03	154.027	[M-H]-	3	303-07-1	-	40022.2	-
Lmgn002184	2-Oxopimelate*	Organic acids	Organic acids	C7H10O5	173.05	93.03	174.053	[M-H]-	3	17126-90-8	C16588	39402.2	ko01100,ko01210,ko01240
mws0206	2-Hydroxybutanoic acid*	Organic acids	Organic acids	C4H8O3	103.04	57.04	104.047	[M-H]-	3	3347-90-8	C05984	37870.3	ko00640
MW0014510	4-Hydroxyvalproic acid	Organic acids	Organic acids	C8H16O3	159.1	113.1	160.11	[M-H]-	2	60113-82-8	C16649	36896.4	-
Lmbn001034	(R)-2,3-Dihydroxy-3-methylpentanoate	Organic acids	Organic acids	C6H12O4	147.07	85.03	148.074	[M-H]-	1	562-43-6	C06007	36150.5	ko00290,ko01100,ko01110,ko01210,ko01230
PD1001398	3-[3-[3,4-dihydroxy-4-(hydroxymethyl)oxolan-2-yl]oxy-4,5-dihydroxy-6-(hydroxymethyl)oxan-2-yl]oxy-2-methylpyran-4-one	Organic acids	Organic acids	C17H24O12	421.14	127.04	420.127	[M+H]+	3	-	-	36088.7	-
Sadn001285	(Z)-But-1-ene-1,2,4-tricarboxylate	Organic acids	Organic acids	C7H8O6	187.03	125.03	188.032	[M-H]-	3	-	C04002	34004.5	ko00300,ko01100,ko01110,ko01210,ko01230
ML10176345	3-Dehydroshikimate	Organic acids	Organic acids	C7H8O5	171.03	109.03	172.037	[M-H]-	2	2922-42-1	C02637	28654.1	ko00400,ko00999,ko01100,ko01110,ko01230,ko01240
Lcfn121252	2-ethyl-3-methylbut-2-enedioicacid	Organic acids	Organic acids	C7H10O4	157.05	113.06	158.058	[M-H]-	2	-	-	25454.3	-
Sazp003601	Tuberonic acid glucoside*	Organic acids	Organic acids	C18H28O9	387.17	207.11	388.173	[M-H]-	3	120399-24-8	C08558	25230.3	-
Lmzn001582	5'-Glucosyloxyjasmanic acid*	Organic acids	Organic acids	C18H28O9	387.17	207.1	388.173	[M-H]-	3	-	-	21330.5	-
ML10172161	Hydroxypyruvate*	Organic acids	Organic acids	C3H4O4	103	59.01	104.011	[M-H]-	3	1113-60-6	C00168	20461.6	ko00260,ko00630,ko01100,ko01110,ko01200
pme0266	Sebacic acid	Organic acids	Organic acids	C10H18O4	201.11	139.11	202.12	[M-H]-	1	111-20-6	C08277	20357.3	-
Wcdn003654	Feruloyl Lactate	Organic acids	Organic acids	C13H14O7	281.06	178.03	282.074	[M-H]-	3	-	-	19932.6	-
MWS2041	2,3-Dimethylmaleic anhydride	Organic acids	Organic acids	C6H6O3	125.03	81.03	126.032	[M-H]-	3	766-39-2	-	19335.8	-
Lmgn000219	Succinate semialdehyde	Organic acids	Organic acids	C4H6O3	101.02	55.02	102.032	[M-H]-	3	692-29-5	C00232	18953.3	ko00250,ko00350,ko00650,ko00750,ko00760,ko01100,ko01200
Lcfn121145	3-Dehydro-L-gulonate 6-phosphate	Organic acids	Organic acids	C6H11O10P	273	96.97	274.009	[M-H]-	3	-	C14899	18691.7	ko00040,ko00053,ko01100
Lmhn007953	Hexylitaconic acid	Organic acids	Organic acids	C11H18O4	213.11	169.12	214.12	[M-H]-	1	-	-	17645.4	-
MWS1912	Methyl dihydrojasmonate	Organic acids	Organic acids	C13H22O3	227.16	153.13	226.157	[M+H]+	3	24851-98-7	-	15000.8	-
MWS4312	2-Oxobutanoate	Organic acids	Organic acids	C4H6O3	101.03	55.02	102.032	[M-H]-	3	600-18-0	C00109	13864.7	ko00260,ko00270,ko00290,ko00640,ko00660,ko01100,ko01110,ko01210,ko01230
pme3011	4-Aminobutanoate	Organic acids	Organic acids	C4H9NO2	104.07	69.03	103.063	[M+H]+	2	56-12-2	C00334	13579.3	ko00250,ko00330,ko00410,ko00650,ko00760,ko01100
Wamxn00593	Glucuronic acid malonate	Organic acids	Organic acids	C9H12O10	279.04	175.03	280.043	[M-H]-	3	-	-	13548.5	-
mws0236	Taurine	Organic acids	Organic acids	C2H7NO3S	124.01	79.96	125.015	[M-H]-	3	107-35-7	C00245	12949	ko00430,ko00920,ko01100,ko02010
MW0161718	2-Hydroxyhexadecanal	Organic acids	Organic acids	C16H32O2	255.23	237.23	256.24	[M-H]-	3	193619-57-7	-	12212.2	-
pme0120	5-Aminopentanoate	Organic acids	Organic acids	C5H11NO2	118.09	101.06	117.079	[M+H]+	3	660-88-8	C00431	12028.4	ko00310,ko00330,ko00470,ko01100
Wamxn00597	Glucuronic acid xyloside	Organic acids	Organic acids	C11H18O11	325.08	175.03	326.085	[M-H]-	3	-	-	11427.2	-
MWS5165	Diethyl 2-methyl-3-oxosuccinate	Organic acids	Organic acids	C9H14O5	203.09	129.05	202.084	[M+H]+	3	759-65-9	C04067	11071.6	-
Rfn0236588	2-Hexylcyclohexane-1,1-dicarboxylic acid	Organic acids	Organic acids	C14H24O4	255.16	211.17	256.168	[M-H]-	3	-	-	9729.34	-
Waptn04416	2-trans-abscisic acid D-glucosyl ester	Organic acids	Organic acids	C21H30O9	485.2	263.13	426.189	[M+CH3COO]-	3	-	-	8441.61	-
PDP240310	20-Aldehyde leukotriene B4	Organic acids	Organic acids	C20H30O5	351.22	280.23	350.209	[M+H]+	3	-	-	8372.62	-
pme2601	3-Hydroxypropanoate	Organic acids	Organic acids	C3H6O3	89.02	59.01	90.0317	[M-H]-	3	503-66-2	C01013	7817.28	ko00240,ko00410,ko00640,ko01100,ko01200
Zken105006	3-Dehydroquinate	Organic acids	Organic acids	C7H10O6	189.04	109.03	190.048	[M-H]-	3	10534-44-8	C00944	7756.24	ko00400,ko01100,ko01110,ko01230
Rn014196	12-hydroxy jasmonoyl sulfate	Organic acids	Organic acids	C12H18O7S	305.07	225.11	306.077	[M-H]-	3	-	-	6725.83	-
